# Supplementary material for: Variations of main quality components of matcha from different regions in the Chinese market
Source: Front Nutr. 2023 Mar 9;10:1153983. doi: 10.3389/fnut.2023.1153983 (PMC10034323; doi:10.3389/fnut.2023.1153983)
Supplement: Supplementary file 1 [file Table_1.XLSX]

## Sheet: Concentration(HS-SPME)
The relative concentrations of different volatile components in matcha from different regions (mg/L)
Samples	Terpenoids	Ester	Alcohol	Ketone	Heterocyclic compound	Hydrocarbons	Aromatics	Aldehyde	Acid	Phenol	Sulfur compounds	Others	Total
MT	464.789	438.704	284.179	100.898	105.032	81.8565	24.9273	50.5723	47.9295	13.7478	2.17052	88.9548	1703.76
MY	758.157	690.361	429.399	177.224	170.096	143.239	46.1288	86.311	83.7016	25.7395	4.27646	139.453	2754.09
ML	504.997	450.001	196.693	126.19	69.9445	78.9706	27.391	50.6709	53.8826	13.9355	2.33824	92.9558	1667.97
MR	535.606	473.749	203.287	127.948	77.3596	91.7459	27.5193	52.9659	56.6037	14.0366	2.40062	99.6702	1762.89
MJ	481.399	400.405	181.652	139.663	62.9548	67.7306	28.1167	50.9167	47.8495	13.1943	2.6515	87.0522	1563.59
GM1	461.463	496.846	209.058	119.393	102.295	111.824	31.6641	45.7454	46.6869	13.265	2.56496	87.1153	1727.92
GM2	541.921	548.648	200.212	153.936	87.5501	95.4991	28.8532	54.5207	54.5589	13.3296	2.69035	100.764	1882.48
ZM1	621.111	537.204	266.052	163.748	102.588	98.7276	33.388	59.7084	64.8371	13.6925	2.67894	119.538	2083.27
ZM2	615.253	498.57	202.893	188.31	76.9524	87.3204	32.7963	61.9326	62.3027	13.9182	3.03128	112.804	1956.08
JM	589.618	541.219	214.73	151.619	77.5995	89.8441	37.3797	57.2989	63.3402	14.2352	2.68109	114.925	1954.49
M-GS	527.064	513.816	191.947	140.363	69.0945	78.4827	29.4715	55.7482	50.758	13.2972	2.58631	100.952	1773.58

## Sheet: Proportion(HS-SPME)
	The proportion of volatile components in total concentration of matcha from different regions (%)
Samples	Terpenoids	Ester	Alcohol	Ketone	Heterocyclic compound	Hydrocarbons	Aromatics	Aldehyde	Acid	Phenol	Sulfur compounds	Others
MT	27.2802	25.7492	16.6795	5.92207	6.1647	4.80446	1.46308	2.96828	2.81316	0.806911	0.127396	5.22109
MY	27.5284	25.0668	15.5913	6.43493	6.17614	5.20096	1.67492	3.13393	3.03918	0.934591	0.155277	5.06349
ML	30.2761	26.979	11.7924	7.56547	4.19339	4.73453	1.64217	3.03788	3.23043	0.835479	0.140185	5.57299
MR	30.3822	26.8734	11.5314	7.25787	4.38822	5.20428	1.56103	3.00449	3.21084	0.796223	0.136175	5.65379
MJ	30.7882	25.6081	11.6177	8.93224	4.02631	4.33175	1.79822	3.25641	3.06024	0.843846	0.169578	5.56747
GM1	26.7063	28.754	12.0988	6.90962	5.92011	6.4716	1.8325	2.64743	2.70191	0.767685	0.148442	5.04163
GM2	28.7876	29.1449	10.6355	8.17727	4.65078	5.07304	1.53272	2.89621	2.89824	0.708087	0.142915	5.35274
ZM1	29.8142	25.7865	12.7708	7.86015	4.92435	4.73906	1.60267	2.86608	3.11227	0.657258	0.128593	5.73801
ZM2	31.4533	25.4881	10.3724	9.62691	3.934	4.46404	1.67663	3.16615	3.18508	0.711532	0.154967	5.76681
JM	30.1674	27.6911	10.9865	7.75745	3.97033	4.59681	1.91251	2.93166	3.24076	0.728336	0.137176	5.88004
M-GS	29.7175	28.9705	10.8226	7.9141	3.89577	4.4251	1.6617	3.14326	2.8619	0.749735	0.145824	5.69199

## Sheet: Concentration(SAFE)
The relative concentrations of different volatile components in matcha from different regions (mg/L)
Samples	Acid	Alcohol	Aldehyde	Aromatics	Ester	Heterocyclic compound	Hydrocarbons	Ketone	Phenol	Terpenoids	Sulfur compounds	Others	Total
MT	46.9863	125.916	48.2868	84.0112	193.614	157.579	167.12	157.545	35.5253	354.383	4.97054	49.1473	1425.08
MY	42.5336	109.285	42.3484	75.2298	180.98	141.85	156.864	141.688	33.196	328.601	4.18328	41.7227	1298.48
ML	36.6273	65.282	43.5549	64.1467	112.184	108.464	106.798	123.066	34.4488	283.189	3.57139	27.873	1009.21
MR	39.1047	81.3533	50.9167	68.5247	137.393	130.924	160.267	138.68	40.2214	299.819	3.99395	34.122	1185.32
MJ	45.1874	105.402	66.1252	76.6231	166.639	182.493	151.71	146.174	30.7797	313.224	5.48708	41.8588	1331.7
GM1	40.2647	112.852	51.637	71.5013	170.852	165.105	155.959	130.477	29.4056	275.276	4.30067	39.9157	1247.55
GM2	48.6905	104.262	75.1358	77.7383	178.32	226.076	150.031	124.44	21.9641	257.946	6.02404	43.1655	1313.79
ZM1	52.8082	113.582	63.1374	77.2387	165.736	161.326	115.279	154.889	26.9164	342.13	5.9015	43.595	1322.54
ZM2	44.9072	132.982	88.5726	79.3734	186.931	254.323	126.314	220.272	34.7898	389.995	7.95008	50.1723	1616.58
JM	49.6531	164.34	83.1438	92.809	205.297	250.061	163.713	176.327	36.5357	379.487	6.57879	54.0371	1661.98
M-GS	42.0876	83.3777	43.5581	72.759	140.644	131.427	120.746	111.208	30.617	272.191	3.3214	32.9129	1084.85

## Sheet: Proportion(SAFE)
The proportion of volatile components in total concentration of matcha from different regions (%)
Samples	Acid	Alcohol	Aldehyde	Aromatics	Ester	Heterocyclic compound	Hydrocarbons	Ketone	Phenol	Terpenoids	Sulfur compounds	Others
MT	3.29709	8.83566	3.38835	5.89518	13.5862	11.0575	11.727	11.0551	2.49286	24.8675	0.348789	3.44873
MY	3.27564	8.41636	3.26138	5.79367	13.9378	10.9243	12.0805	10.9118	2.55652	25.3066	0.322167	3.21319
ML	3.62932	6.46865	4.31576	6.35616	11.1161	10.7474	10.5824	12.1944	3.41346	28.0606	0.353881	2.76188
MR	3.29908	6.86341	4.29561	5.78112	11.5912	11.0455	13.521	11.6998	3.3933	25.2943	0.336951	2.87872
MJ	3.3932	7.91483	4.96546	5.75376	12.5132	13.7037	11.3922	10.9765	2.31131	23.5206	0.412035	3.14325
GM1	3.22751	9.04592	4.13909	5.73135	13.6951	13.2344	12.5012	10.4587	2.35708	22.0654	0.34473	3.19954
GM2	3.7061	7.93592	5.719	5.91709	13.5729	17.2079	11.4197	9.47179	1.67181	19.6337	0.458523	3.28556
ZM1	3.99294	8.58819	4.77396	5.84018	12.5316	12.1982	8.71648	11.7115	2.0352	25.8692	0.446225	3.29631
ZM2	2.77791	8.2261	5.47901	4.90996	11.5633	15.7321	7.81364	13.6258	2.15206	24.1247	0.491784	3.1036
JM	2.98758	9.88817	5.00269	5.58424	12.3525	15.0459	9.85045	10.6095	2.19832	22.8334	0.39584	3.25136
M-GS	3.87959	7.68565	4.01513	6.70683	12.9644	12.1148	11.1302	10.251	2.82224	25.0903	0.306162	3.03387
