# Supplementary material for: Variations of main quality components of matcha from different regions in the Chinese market
Source: Front Nutr. 2023 Mar 9;10:1153983. doi: 10.3389/fnut.2023.1153983 (PMC10034323; doi:10.3389/fnut.2023.1153983)
Supplement: Supplementary file 3 [file Table_3.XLSX]

## Sheet: Sheet 1
Compounds	Thresholds (mg/L)	OAV											Methods
		MT	MY	ML	MR	MJ	GM1	GM2	ZM1	ZM2	JM	M-GS
(E)-2-Decenal	0.0004	16030.9	26998.4	14054.6	14373.8	14394.5	14038.8	14832.1	14645.2	14542.4	14605.1	14986	HS-SPME
Geraniol	0.0075	351.443	663.439	339.311	337.111	341.346	341.529	345.358	349.597	346.901	339.381	346.557	HS-SPME
BenzeneacetAldehyde	0.009	313.376	244.373	570.152	479.847	532.558	360.625	621.479	620.681	400.864	591.774	597.427	SAFE
Ethylbenzene	0.016	206.262	198.137	231.244	194.517	180.732	181.989	186.942	174.46	180.315	284.046	214.895	SAFE
1,3-Benzodioxole, 4-methoxy-6-(2-propenyl)-	0.03	205.037	397.074	209.361	183.455	184.101	184.18	215.758	285.118	217.766	292.771	238.402	HS-SPME
hydroxydimethyl cyclopentenone	0.017	131.433	203.797	107.11	109.015	120.737	121.328	125.084	116.571	131.133	120.954	151.213	HS-SPME
maple furanone	0.093	98.286	182.125	92.6682	90.2759	92.2486	94.5851	95.1969	94.9726	94.0397	92.1544	95.6793	HS-SPME
Naphthalene	0.05	57.4832	31.3876	40.5278	42.6346	30.8628	44.3763	40.1015	36.1476	35.0943	66.6647	35.8425	SAFE
3-Hexen-1-ol, (Z)-	0.2	23.7175	24.6007	5.3338	6.04359	5.47583	19.4905	9.65967	13.4849	10.4898	24.6032	6.28229	SAFE
Toluene	0.14	22.3493	21.2998	26.2758	21.7445	21.0657	17.0171	17.8788	18.0823	17.7283	23.2186	18.8856	SAFE
BenzAldehyde	0.3	14.377	11.408	16.6251	18.6051	18.4444	11.3709	19.5669	18.1888	20.1902	23.6247	9.35362	SAFE
δ-Dodecalactone	1	4.12292	3.96391	3.32924	3.97713	3.52395	3.89722	4.95072	3.19406	3.35578	3.89374	3.12535	SAFE
Linalyl acetate	0.1~1	4.20~41.95	7.80~78.03	3.90~39.02	3.89~38.88	3.89~38.94	3.92~39.16	3.85~38.46	3.91~39.08	3.90~39.05	3.87~38.69	4.17~41.68	HS-SPME
2-Penten-1-ol, (Z)-	0.72	2.94903	1.97549	1.82991	2.49953	5.22026	3.05784	5.10378	5.46818	7.71854	6.25607	2.78864	SAFE
