# Supplementary material for: Variations of main quality components of matcha from different regions in the Chinese market
Source: Front Nutr. 2023 Mar 9;10:1153983. doi: 10.3389/fnut.2023.1153983 (PMC10034323; doi:10.3389/fnut.2023.1153983)
Supplement: Supplementary file 5 [file Table_5.XLSX]

## Sheet: Group Ⅰ
Compounds	Class	CAS	M2.Score Contrib(Group - Average), Weight=p1p2	VIP	Odor quality	Characteristic volatile components
BenzAldehyde	Aldehyde	100-52-7	1.65016	1.02402	fruity	√
Geranic acid	Terpenoids	459-80-3	3.82468	1.31315	green woody	√
3-Hexen-1-ol, acetate, (Z)-	Ester	3681-71-8	2.97251	1.24053	green,fresh,grassy	√
Pyrazine, 2,5-dimethyl-	Heterocyclic compound	123-32-0	3.05838	1.35926	roasted nutty，woody	√
3-Buten-2-ol, 4-(2,6,6-trimethyl-2-cyclohexen-1-yl)-, (3E)-	Alcohol	25312-34-9	0.546028	1.2167	sweet floral woody	√
2-Propenoic Acid, 3-(2-hydroxyphenyl)-	Acid	583-17-5	2.51608	1.35885	/	√
2-Octenoic Acid	Acid	1470-50-4	3.35091	1.23664	/	√
8-Methyl-6-nonenoic Acid	Acid	21382-25-2	1.68437	1.17096	/	√
cis-13-Eicosenoic Acid	Acid	17735-94-3	1.61201	1.15673	/	√
Ibuprofen	Acid	15687-27-1	2.1642	1.12866	/	√
Ricinoleic acid	Acid	141-22-0	1.64078	1.12587	/	√
Erucic Acid	Acid	112-86-7	2.14862	1.11925	/	√
(4,4-Dimethyl-2,4,5,6-tetrahydro-1H-inden-2-yl)acetic Acid	Acid	113522-67-1	0.821002	0.994445	/	-
(2E)-2-(Acetylhydrazono)propanoic acid	Acid	64096-81-7	0.531498	0.969409	/	-
Benzenepropanoic Acid, 4-hydroxy-	Acid	501-97-3	0.71045	0.962982	/	-
9-Octadecenoic Acid	Acid	2027-47-6	1.3839	0.945683	/	-
Pentandioic Acid, (p-t-butylphenyl) ester	Acid	212762-88-4	1.42479	0.921687	/	-
p-Tolylacetic Acid	Acid	622-47-9	0.734085	0.824077	/	-
Benzoic Acid, 2,4-dihydroxy-6-methyl-	Acid	480-64-8	0.0420752	0.289957	/	-
Gamolenic Acid	Acid	506-26-3	0.00316259	0.0830979	/	-
Butanoic Acid	Acid	107-92-6	1.00151	0.942093	cheesy buttery fruity	-
Benzeneacetic Acid, 4-hydroxy-	Acid	156-38-7	1.25767	1.09155	/	√
2-Propenoic Acid, 3-phenyl-	Acid	621-82-9	0.493485	0.972374	balsamic sweet storax cinnamyl	-
3-Pentenoic Acid, 2,2-dimethyl-	Acid	16642-52-7	1.32078	1.08874	/	√
9,12,15-Octadecatrienoic Acid, (Z,Z,Z)-	Acid	463-40-1	0.081218	0.222199	fatty	-
Benzoic Acid, 4-hydroxy-3,5-dimethoxy-	Acid	530-57-4	0.752978	1.08823	/	√
Pimaric Acid	Acid	127-27-5	2.2266	1.07729	/	√
Acetic Acid, phenoxy-	Acid	122-59-8	1.84888	0.995227	sour sweet honey	-
Acetic Acid, cinnamyl ester	Acid	103-54-8	0.916093	0.885015	sweet floral spicy balsamic cinnamon powdery	-
Doconexent	Acid	6217-54-5	1.99122	1.05809	/	√
(E)-2,6-Dimethylocta-5,7-dien-2-ol	Alcohol	7643-60-9	3.92624	1.38909	/	√
6-(p-Tolyl)-2-methyl-2-heptenol, trans-	Alcohol	39599-18-3	3.81007	1.37687	/	√
6-Undecanol	Alcohol	23708-56-7	3.64889	1.37224	/	√
1-[2-(Dimethylamino)-1-(4-methoxyphenyl)ethyl]cyclohexanol	Alcohol	93413-44-6	2.77737	1.36139	/	√
2-Butene-1,4-diol, (Z)-	Alcohol	6117-80-2	3.04426	1.36017	/	√
3,7-Octadiene-2,6-diol, 2,6-dimethyl-	Alcohol	13741-21-4	2.08694	1.27559	/	√
(S)-2,5-Dimethyl-3-vinylhex-4-en-2-ol	Alcohol	35671-15-9	3.26539	1.27512	/	√
1,2-Benzenedimethanol	Alcohol	612-14-6	2.64743	1.23383	/	√
Cyclohexanol, 1-ethenyl-	Alcohol	1940-19-8	0.414266	1.23165	/	√
5,9-Undecadien-2-ol, 6,10-dimethyl-	Alcohol	53837-34-6	0.883195	1.21597	/	√
Cyclohexanemethanol, α,α-dimethyl-4-methylene-	Alcohol	7299-42-5	1.74913	1.21485	/	√
2-Pentyn-1-ol	Alcohol	6261-22-9	2.41904	1.19949	/	√
3-phenoxy-Benzenemethanol	Alcohol	13826-35-2	1.47204	1.19254	/	√
cis-9-Tetradecen-1-ol	Alcohol	35153-15-2	1.69273	1.18896	/	√
7-Octen-2-ol	Alcohol	39546-75-3	2.95935	1.17392	/	√
Benzenemethanol, α-2-propenyl-	Alcohol	936-58-3	0.682915	1.16152	/	√
Cyclooctyl Alcohol	Alcohol	696-71-9	0.864625	1.15443	/	√
Ethanol, 2-(4-ethylphenoxy)-	Alcohol	54411-10-8	2.2901	1.12136	/	√
3,4-Dimethylcyclohexanol	Alcohol	5715-23-1	1.47877	1.08626	/	√
(2E,4S,7E)-4-Isopropyl-1,7-dimethylcyclodeca-2,7-dienol	Alcohol	198991-79-6	0.925228	1.08046	/	√
Ethanol, 2-(3,3-dimethylcyclohexylidene)-, (Z)-	Alcohol	26532-23-0	0.0994898	1.07595	/	√
1,2-Benzenediol, 4-methyl-	Alcohol	452-86-8	1.68337	1.06856	/	√
(2,2,6-Trimethyl-bicyclo[4.1.0]hept-1-yl)-methanol	Alcohol	78996-11-9	0.29676	1.0657	/	√
2-Hexadecanol	Alcohol	14852-31-4	0.592605	1.05751	/	√
Cyclooctanemethanol	Alcohol	3637-63-6	2.39497	1.05344	/	√
4-Hexen-1-ol, acetate	Alcohol	72237-36-6	0.364965	1.04908	/	√
Cyclohexanol, 2,6-dimethyl-	Alcohol	5337-72-4	1.00804	0.980969	/	-
1,2-Octanediol	Alcohol	1117-86-8	0.817029	0.972761	/	-
3,6-Heptadien-2-ol, 2,5,5-trimethyl-, (E)-	Alcohol	26127-98-0	1.64885	0.937771	/	-
Cyclobutaneethanol, 1-methyl-2-(1-methylethenyl)-, cis-	Alcohol	30820-22-5	1.52917	0.928265	/	-
6-Nonen-1-ol, (E)-	Alcohol	31502-19-9	0.527381	0.91415	/	-
Cyclopropanemethanol, 2,2,3,3-tetramethyl-	Alcohol	2415-96-5	1.51908	0.879162	/	-
Glycidol	Alcohol	556-52-5	0.00948501	0.809896	/	-
3-Cyclopentyl-1-propanol	Alcohol	767-05-5	0.548478	0.776908	/	-
2-Cyclopentylethanol	Alcohol	766-00-7	0.0237084	0.632324	/	-
Batilol	Alcohol	544-62-7	0.297654	0.620172	/	-
2,6-Dimethyl-1-nonen-3-yn-5-ol	Alcohol	19780-98-4	0.420356	0.558846	/	-
Glycerin	Alcohol	56-81-5	0.605483	0.542726	/	-
2-Ethyl-1-dodecanol	Alcohol	19780-33-7	0.105255	0.523763	/	-
3-Pentyn-1-ol	Alcohol	10229-10-4	1.03009	1.00978	/	√
2-Octenal, 2-butyl-	Alcohol	13019-16-4	0.516823	0.794024	aldehydic green watery fruity metallic oily tropical fatty sweaty goaty	-
BenzAldehyde, 3-hydroxy-	Aldehyde	100-83-4	1.40443	1.18547	/	√
BenzAldehyde, 3-ethyl-	Aldehyde	34246-54-3	0.447602	1.16324	/	√
AcetAldehyde, tetramer	Aldehyde	108-62-3	0.380988	1.13173	/	√
1-Butanol, 2-methyl-	Alcohol	137-32-6	0.461378	0.85379	fatty greasy winey leathery cocoa	-
1,4-BenzenedicarboxAldehyde	Aldehyde	623-27-8	1.14489	1.12535	/	√
4-Heptenal	Aldehyde	62238-34-0	0.985196	1.12203	/	√
AcetAldehyde, (3,3-dimethylcyclohexylidene)-, (Z)-	Aldehyde	26532-24-1	1.0191	1.08438	/	√
Benzamide	Amine	55-21-0	2.96529	1.34098	/	√
2-Hexen-1-ol, (E)-	Alcohol	928-95-0	0.704993	0.85162	fresh green leafy fruity vegetable herbal	-
2-Cyclohexen-1-ol, 1-methyl-4-(1-methylethenyl)-, trans-	Alcohol	7212-40-0	0.00281268	0.0307298	fresh minty	-
Glutarimide	Amine	1121-89-7	1.28618	1.15925	/	√
3-Nonen-1-ol, (Z)-	Alcohol	10340-23-5	1.76576	0.913895	fresh waxy green melon rind tropical mushroom	-
Niacinamide	Amine	98-92-0	2.17921	1.11972	/	√
1,6-HexanediAmine, N,N,N',N'-tetramethyl-	Amine	111-18-2	1.16324	1.10947	/	√
Formamide, N-phenyl-	Amine	103-70-8	2.05717	1.04042	/	√
1-Pentanol	Alcohol	71-41-0	1.15716	0.902362	fusel oily sweet pungent fermented bready	-
1-Hexanol, 3,5,5-trimethyl-	Alcohol	3452-97-9	0.230098	0.623281	grassy green weedy floral earthy herbal camphoreous woody	-
Palmidrol	Amine	544-31-0	1.74782	1.03406	/	√
β-Asarone	Aromatics	5273-86-9	2.7638	1.36961	/	√
Anthracene, 9-nitro-	Aromatics	602-60-8	3.9443	1.35687	/	√
2-Octen-1-ol, (E)-	Alcohol	18409-17-1	0.585597	0.644661	green citrus vegetable fatty	-
Trinitrotoluene	Aromatics	118-96-7	0.963232	1.29169	/	√
3-Penten-2-ol	Alcohol	1569-50-2	0.658611	0.569822	green vinyl	-
Naphthalene, 1,2-dihydro-4,5,7-trimethyl-	Aromatics	53156-11-9	2.80189	1.27555	/	√
Benzene, 1-ethyl-3,5-dimethyl-	Aromatics	934-74-7	1.853	1.25456	/	√
Ethylbenzene	Aromatics	100-41-4	2.49639	1.24294	/	√
Benzene, 2-ethyl-1,4-dimethyl-	Aromatics	1758-88-9	1.7405	1.23694	/	√
1,1'-Biphenyl, 4-(1-methylethyl)-	Aromatics	7116-95-2	2.47296	1.22603	/	√
1-Hexanol, 4-methyl-	Alcohol	818-49-5	0.240157	0.84624	sweaty	-
Triphenylene	Aromatics	217-59-4	2.97446	1.19774	/	√
Benzene, nitroso-	Aromatics	586-96-9	0.876545	1.1896	/	√
3-Phenylpropanol	Alcohol	122-97-4	2.04199	0.954356	sweet spicy fruity floral honey	-
Benzene, 1-ethyl-3-methyl-	Aromatics	620-14-4	1.56082	1.18717	/	√
1-Octanol	Alcohol	111-87-5	1.63127	0.870653	waxy green orange aldehydic rose mushroom	-
Naproxen	Aromatics	22204-53-1	3.04991	1.16376	/	√
Naphthalene, 1,8-dimethyl-	Aromatics	569-41-5	1.01046	1.16176	/	√
Benzene, 1-methoxy-4-methyl-2-(1-methylethyl)-	Aromatics	31574-44-4	0.338199	1.15872	/	√
Benzene, 1,2,3,5-tetramethyl-	Aromatics	527-53-7	1.52386	1.14498	/	√
Benzene, 1,2,4-trimethyl-	Aromatics	95-63-6	0.985863	1.13465	/	√
Benzene, 1-ethyl-2-methyl-	Aromatics	611-14-3	1.15607	1.12154	/	√
2,5-FurandicarboxAldehyde	Aldehyde	823-82-5	0.950462	0.993918	/	-
(1R,4aR,4bS,7S,10aR)-1,4a,7-Trimethyl-7-vinyl-1,2,3,4,4a,4b,5,6,7,8,10,10a-dodecahydrophenanthrene-1-carbaldehyde	Aldehyde	1686-63-1	1.66983	0.95455	/	-
BenzAldehyde, 2,4-dihydroxy-3,6-dimethyl-	Aldehyde	34883-14-2	0.661659	0.906706	/	-
3-MethoxycinnamAldehyde	Aldehyde	56578-36-0	0.298458	0.868334	/	-
2-Heptenal, 2-methyl-	Aldehyde	30567-26-1	0.446931	0.866538	/	-
BenzeneacetAldehyde, α-methyl-4-(2-methylpropyl)-	Aldehyde	51407-46-6	0.529867	0.48632	/	-
(5-bromopentyl)-Benzene,	Aromatics	14469-83-1	0.413876	1.11734	/	√
Naphthalene, 1,2,3,4-tetrahydro-	Aromatics	119-64-2	1.97648	1.11514	/	√
Hexadecanal	Aldehyde	629-80-1	0.0619779	0.560895	cardboard	-
Naphthalene, 1,2-dimethyl-	Aromatics	573-98-8	1.10286	1.1101	/	√
cis-7-Decen-1-al	Aldehyde	21661-97-2	0.0369658	0.573077	citrus aldehydic cucumber	-
BenzAldehyde, 3,4-dihydroxy-	Aldehyde	139-85-5	0.0554259	0.405668	dry medicinal almond bitter	-
(3-Bromo-1-methylpropoxymethyl)benzene	Aromatics	51666-29-6	0.904098	1.10879	/	√
Benzene, 1,2,4,5-tetramethyl-	Aromatics	95-93-2	1.60606	1.10363	/	√
3,4-Dimethoxytoluene	Aromatics	494-99-5	1.02686	1.08881	/	√
(Z,Z)-3,6-Nonadienal	Aldehyde	21944-83-2	0.569301	0.731831	fatty soapy cucumber	-
Benzene, (1-methyl-1-propylpentyl)-	Aromatics	54932-91-1	0.932354	1.07675	/	√
Benzene, 1-methyl-4-nitro-	Aromatics	99-99-0	0.7319	1.04974	/	√
1H-Indene, 2,3-dihydro-4-propyl-	Aromatics	92013-16-6	2.09915	1.03167	/	√
Benzene, 1-methyl-3,5-dinitro-	Aromatics	618-85-9	1.61339	1.02647	/	√
Tridecanal	Aldehyde	10486-19-8	0.153048	0.637307	fresh clean citrus waxy	-
(E)-2-Octenal	Aldehyde	2548-87-0	0.898945	0.939606	fresh cucumber fatty green herbal banana waxy	-
1-Cyclohexene-1-carboxAldehyde, 4-(1-methylethenyl)-	Aldehyde	2111-75-3	0.138201	0.545864	fresh green herbal grassy sweet minty cumin spicy citrus	-
1-Cyclohexene-1-carboxAldehyde, 4-(1-methylethenyl)-, (S)-	Aldehyde	18031-40-8	0.647753	0.968972	fresh green oily grassy fatty minty cherry	-
Methane, di-p-tolyl-	Aromatics	4957-14-6	1.90954	1.02146	/	√
2-Undecenal, E-	Aldehyde	53448-07-0	0.83712	0.947044	fresh fruity citrus waxy fatty green	-
Isoelemicin	Aromatics	487-12-7	1.73986	1.00757	/	√
E-2-Hexenyl benzoate	Ester	76841-70-8	3.89697	1.38431	/	√
Acetic acid, (propylthio)-, methyl ester	Ester	20600-65-1	3.95714	1.32255	/	√
2-Undecenal	Aldehyde	2463-77-6	0.00799128	0.924089	fruity fresh	-
9,12,15-Octadecatrienoic acid, methyl ester, (Z,Z,Z)-	Ester	301-00-8	3.72487	1.30444	/	√
2-Butenoic acid, 2-methyl-, ethyl ester	Ester	55514-48-2	3.215	1.27688	/	√
2-Propenoic acid, 2-methyl-, (tetrahydro-2-furanyl)methyl ester	Ester	2455-24-5	1.15931	1.23814	/	√
Benzoic acid, 3,4-dimethyl-, methyl ester	Ester	38404-42-1	2.90069	1.22308	/	√
Nonanoic acid, 9-oxo-, methyl ester	Ester	1931-63-1	3.17086	1.2207	/	√
2-Propenoic acid, 2-methyl-, 2-chloroethyl ester	Ester	1888-94-4	3.15779	1.21689	/	√
Acetic acid, (4,6,8,9-tetramethyl-3-oxabicyclo[3.3.1]non-6-en-1-yl)methyl ester	Ester	309722-81-4	2.28536	1.20251	/	√
2-Oxabicyclo[2.2.2]octan-6-ol, 1,3,3-trimethyl-, acetate	Ester	57709-95-2	1.44735	1.202	/	√
Vinyl trans-cinnamate	Ester	17719-70-9	2.54099	1.18567	/	√
3-Methylheptyl acetate	Ester	72218-58-7	1.29443	1.18347	/	√
Heptadecanoic acid, ethyl ester	Ester	14010-23-2	2.6919	1.17651	/	√
Propanoic acid, 2-methyl-, 3-hydroxy-2,2,4-trimethylpentyl ester	Ester	77-68-9	1.74703	1.15375	/	√
2-Propenoic acid, butyl ester	Ester	141-32-2	1.1721	1.15271	/	√
Methyl 6-chloronicotinate	Ester	73781-91-6	1.07943	1.15185	/	√
(1R)-(-)-Myrtenal	Aldehyde	18486-69-6	0.0139067	0.25864	spicy cinnamon tonka terpenic camphoreous jammy	-
Benzoic acid, 4-ethoxy-, ethyl ester	Ester	23676-09-7	1.52035	1.14322	/	√
Dehydromevalonic lactone	Ester	2381-87-5	1.55555	1.13006	/	√
2-Ethylhexyl acrylate	Ester	103-11-7	0.85401	1.11869	/	√
Lilac Aldehyde C	Aldehyde	53447-48-6	0.459475	0.704242	sweet floral	-
Lilac Aldehyde D	Aldehyde	53447-47-5	0.379609	0.68814	sweet floral	-
BenzAldehyde, 4-hydroxy-	Aldehyde	123-08-0	1.02076	0.780669	sweet nutty woody honey metallic	-
Octanoic acid-tert butyl ester	Ester	5457-66-9	0.831595	1.09138	/	√
2-Propenal, 3-phenyl-	Aldehyde	104-55-2	0.0987614	0.693286	sweet spicy aldehydic aromatic balsamic cinnamyl resinous honey powdery	-
Butanoic acid, cyclopentyl ester	Ester	6290-13-7	1.2455	1.08843	/	√
2-Decenal, (Z)-	Aldehyde	2497-25-8	1.52807	0.99593	tallow fatty	-
10-Undecenal	Aldehyde	112-45-8	0.554061	0.941083	waxy aldehydic citrus green floral	-
4-Hexen-1-ol, 5-methyl-2-(1-methylethenyl)-, acetate	Ester	25905-14-0	0.0325748	1.07852	/	√
Ethyl mandelate	Ester	774-40-3	1.74791	1.06111	/	√
1-Hexanol, 5-methyl-2-(1-methylethyl)-, acetate	Ester	40853-55-2	0.541838	1.0399	/	√
2-Propenoic acid, pentyl ester	Ester	2998-23-4	2.18527	1.0386	/	√
Methyl 2-butynoate	Ester	23326-27-4	1.20174	1.03532	/	√
Iso-3-thujyl acetate	Ester	62181-90-2	1.70458	1.03372	/	√
Pentadecanoic acid, 14-methyl-, methyl ester	Ester	5129-60-2	0.153856	1.03212	/	√
3-Octen-1-ol, acetate, (Z)-	Ester	69668-83-3	1.14732	1.02577	/	√
1-ButanAmine, N-methyl-N-2-propenyl-	Amine	24209-62-9	1.27611	0.997811	/	-
Benzidine	Amine	92-87-5	1.85313	0.918562	/	-
BenzenAmine, 4,4'-methylenebis-	Amine	101-77-9	0.846027	0.881732	/	-
CyclohexanAmine, N-cyclohexyl-	Amine	101-83-7	0.135365	0.860724	/	-
CyclohexylAmine	Amine	108-91-8	0.573193	0.793155	/	-
Prilocaine	Amine	721-50-6	1.39206	0.782901	/	-
Pargyline	Amine	555-57-7	1.29011	0.887067	floral sweet fruity	-
Cyclohexanecarboxamide, N-ethyl-5-methyl-2-(1-methylethyl)-	Amine	39711-79-0	0.733252	0.839226	mentholic minty alcoholic cooling	-
(S)-4-(1-Acetoxyallyl)phenyl acetate	Ester	52946-22-2	1.39398	1.01039	/	√
Butane, 1,1'-oxybis[4-chloro-	Ether	6334-96-9	1.20431	1.17903	/	√
Ether,1- propenyl propyl	Ether	3424-89-3	1.22528	1.02923	/	√
dibromochloro-Methane	Halogenated hydrocarbons	124-48-1	0.913123	1.37825	/	√
1-iodo-Decane	Halogenated hydrocarbons	2050-77-3	0.836331	1.19141	/	√
bromo-Cyclopentane	Halogenated hydrocarbons	137-43-9	2.2996	1.16954	/	√
Cyclopropanecarboxylic acid chloride	Halogenated hydrocarbons	4023-34-1	0.951238	1.10065	/	√
2-Bromo dodecane	Halogenated hydrocarbons	13187-99-0	0.173129	1.01152	/	√
1H-Purine-2,6-dione, 3,7-dihydro-3-methyl-	Heterocyclic compound	1076-22-8	4.08314	1.36423	/	√
6-Quinolinamine, 2-methyl-	Heterocyclic compound	65079-19-8	3.59639	1.3577	/	√
2-PyridinemethanAmine	Heterocyclic compound	3731-51-9	0.689405	1.35439	/	√
1H-Imidazole, 4,5-dihydro-2-methyl-	Heterocyclic compound	534-26-9	1.47921	1.3428	/	√
2H-Pyran-2-methanol, tetrahydro-	Heterocyclic compound	100-72-1	0.18118	1.31947	/	√
Guvacoline	Heterocyclic compound	495-19-2	1.75604	1.30072	/	√
1,7-Diazabicyclo[2.2.0]heptane	Heterocyclic compound	279-42-5	2.91212	1.29629	/	√
Pyridine, 2,3,4,5-tetrahydro-6-propyl-	Heterocyclic compound	1604-01-9	0.411251	1.2932	/	√
Ethanone, 1-(5-methyl-1-phenyl-1H-pyrazol-4-yl)-	Heterocyclic compound	6123-63-3	3.12178	1.28703	/	√
1H-Tetrazole	Heterocyclic compound	288-94-8	0.639886	1.28664	/	√
3-Imidazol-1-ylpropanenitrile	Heterocyclic compound	23996-53-4	2.52316	1.23896	/	√
Hexobarbital	Heterocyclic compound	56-29-1	0.579648	1.23776	/	√
1,4 Benzodioxan-6-amine	Heterocyclic compound	22013-33-8	0.917978	1.22221	/	√
8-Azabicyclo[3.2.1]octan-3-ol, 8-methyl-, endo-	Heterocyclic compound	120-29-6	0.281852	1.21181	/	√
2-Pyridinecarbonitrile	Heterocyclic compound	100-70-9	2.18347	1.20943	/	√
Indoleacetic Acid	Heterocyclic compound	87-51-4	1.62318	1.20567	/	√
Isoquinoline, 1-butyl-3,4-dihydro-	Heterocyclic compound	33351-43-8	1.74526	1.20158	/	√
6-Ethyl-5,6-dihydro-2H-pyran-2-one	Heterocyclic compound	19895-35-3	0.36809	1.19753	/	√
Benzo[b]thiophene, 2-ethyl-	Heterocyclic compound	1196-81-2	2.49636	1.19623	/	√
2,4-Quinolinediol	Heterocyclic compound	86-95-3	1.13738	1.19467	/	√
4H-Pyran-4-one, 5-hydroxy-2-(hydroxymethyl)-	Heterocyclic compound	501-30-4	1.52477	1.18161	/	√
1,3-Benzodioxol-5-ol	Heterocyclic compound	533-31-3	0.748539	1.17931	/	√
Benzene, 1-methoxy-2-nitro-	Aromatics	91-23-6	0.667722	0.937084	/	-
Indane	Aromatics	496-11-7	0.852747	0.924785	/	-
2-Methylindene	Aromatics	2177-47-1	0.00190954	0.901866	/	-
p-Xylene	Aromatics	106-42-3	1.16693	0.861705	/	-
Benzene, 1,2-diethyl-3,4,5,6-tetramethyl-	Aromatics	33884-69-4	0.734663	0.779474	/	-
α-Methylstyrene	Aromatics	98-83-9	0.0439051	0.603361	/	-
1-(3-Methylbutyl)-2,3,5,6-tetramethylbenzene	Aromatics	116761-73-0	0.635384	0.594268	/	-
p-Hydroxybiphenyl	Aromatics	92-69-3	0.212624	0.547839	/	-
Benzene, 1,2-dichloro-	Aromatics	95-50-1	0.259533	0.466798	/	-
Hydrazine, (4-methoxyphenyl)-	Aromatics	3471-32-7	0.115505	0.444964	/	-
Asarone	Aromatics	2883-98-9	0.121616	0.417568	/	-
Estragole	Aromatics	140-67-0	0.374507	0.81315	anisic sweet spicy green herbal phenolic minty	-
2-Propanone, 1,3-diphenyl-	Aromatics	102-04-5	0.284773	0.876464	cherry sweet powdery honey floral	-
Isopsoralen	Heterocyclic compound	523-50-2	2.57833	1.16786	/	√
p-Cymene	Aromatics	99-87-6	0.894074	0.781312	fresh citrus terpenic woody spicy	-
Benzene, (2,2-diethoxyethyl)-	Aromatics	6314-97-2	1.15649	0.796857	fresh green sweet linden flower	-
2-Hydroxymethylbenzimidazole	Heterocyclic compound	22128-99-0	0.375556	1.16754	/	√
Pyrolo[3,2-d]pyrimidin-2,4(1H,3H)-dione	Heterocyclic compound	65996-50-1	0.940598	1.16378	/	√
4,4'-Bitriazolyl	Heterocyclic compound	16227-15-9	1.86131	1.15557	/	√
3-FurAldehyde	Heterocyclic compound	498-60-2	0.674946	1.15422	/	√
2,6-Piperidinedione, 3-ethyl-	Heterocyclic compound	25115-69-9	0.927835	1.15036	/	√
1H-Pyrrolo[2,3-b]pyridine, 2-(1-methylethyl)-	Heterocyclic compound	27257-18-7	2.56362	1.14755	/	√
Anisole	Aromatics	100-66-3	0.195034	0.662602	phenolic gasoline ethereal anise	-
Phenol, 4-(2-propenyl)-	Aromatics	501-92-8	0.164911	0.574557	phenolic medicinal herbal	-
GrAmine	Heterocyclic compound	87-52-5	2.12951	1.14623	/	√
Benzene, 1,3-dimethyl-	Aromatics	108-38-3	1.15686	0.858427	plastic	-
trans-O-Dithiane-4,5-diol	Heterocyclic compound	14193-38-5	2.59348	1.14583	/	√
Benzene, 1,2,3-trimethoxy-5-(1-propenyl)-, (E)-	Aromatics	5273-85-8	1.05277	0.970703	spicy floral	-
Toluene	Aromatics	108-88-3	0.721011	0.733615	sweet	-
Anethole	Aromatics	104-46-1	0.103292	0.684598	sweet anise licorice medicinal	-
Styrene	Aromatics	100-42-5	0.213008	0.79233	sweet balsamic floral plastic	-
2,4-Dimethylfuran	Heterocyclic compound	3710-43-8	3.03634	1.14574	/	√
Benzene, 1,1'-[oxybis(methylene)]bis-	Aromatics	103-50-4	0.662118	0.967732	sweet fruity cherry earthy mushroom	-
2-Piperidinimine	Heterocyclic compound	22780-54-7	0.716431	1.14357	/	√
Piperidin-3-one, 2,2,5-methyl-	Heterocyclic compound	103634-57-7	0.785133	1.13411	/	√
3-n-Propyl-2-pyrazolin-5-one	Heterocyclic compound	29211-70-9	1.37229	1.13349	/	√
1,2,4,5-Tetrazin-3-Amine	Heterocyclic compound	79329-74-1	1.07036	1.12955	/	√
2(3H)-Furanone, 5-(acetyloxy)dihydro-5-methyl-	Heterocyclic compound	57681-51-3	0.940799	1.12608	/	√
1H-Pyrrole-3-carbonitrile	Heterocyclic compound	7126-38-7	0.70768	1.11973	/	√
1H-Indole-3-acetonitrile	Heterocyclic compound	771-51-7	1.55477	1.11748	/	√
4-Aminopyridine	Heterocyclic compound	504-24-5	0.0962955	1.11567	/	√
1H-Pyrazole-1-carboximidamide, 3,5-dimethyl-	Heterocyclic compound	22906-75-8	1.09386	1.11521	/	√
2,6-Dihydroxy-7-methylpurine	Heterocyclic compound	552-62-5	0.994214	1.11147	/	√
1,4-Methano-1H-Cyclopropa[d]pyridazine, 4,4a,5,5a-tetrahydro-6,6-dimethyl-, (1α,4α,4aα.,5aα)-	Heterocyclic compound	109746-10-3	0.425114	1.10486	/	√
2-Ethylpiperidine	Heterocyclic compound	1484-80-6	1.02164	1.10387	/	√
N-Benzyloxy-2-carbomethoxyaziridine	Heterocyclic compound	53084-33-6	1.31796	1.09341	/	√
1H-Imidazole, 2-propyl-	Heterocyclic compound	50995-95-4	0.135398	1.08003	/	√
2-Picoline, 6-nitro-	Heterocyclic compound	18368-61-1	0.646654	1.07666	/	√
3-Methyl-4,5-diamino-1,2,4(4H)-triazole	Heterocyclic compound	21532-07-0	1.57463	1.06722	/	√
1H-Pyrrole-2,5-dione, 3-ethyl-4-methyl-	Heterocyclic compound	20189-42-8	1.77838	1.06715	/	√
1,2,4,5-Tetrazine-3,6-diAmine	Heterocyclic compound	19617-90-4	0.352894	1.05446	/	√
Glutethimide	Heterocyclic compound	77-21-4	2.14904	1.05086	/	√
2H-Indol-2-one, 1,3-dihydro-	Heterocyclic compound	59-48-3	0.366942	1.04917	/	√
Quinoline, 2,7-dimethyl-	Heterocyclic compound	93-37-8	0.715343	1.04825	/	√
2,5-Pyrrolidinedione, 1-ethyl-	Heterocyclic compound	2314-78-5	1.43341	1.03916	/	√
2,2'-Ethylidenebis(5-methylfuran)	Heterocyclic compound	3209-79-8	1.07914	1.03517	/	√
2(1H)-Pyridinone	Heterocyclic compound	142-08-5	0.614354	1.02575	/	√
2,5-Furandione, 3-methyl-4-propyl-	Heterocyclic compound	16493-20-2	1.53665	1.02103	/	√
cis-2-(2-Pentenyl)furan	Heterocyclic compound	70424-13-4	0.740034	1.01846	/	√
Thiamylal	Heterocyclic compound	77-27-0	1.60686	1.01194	/	√
Cyclohexene, 3,4-diethenyl-1,6-dimethyl-	Hydrocarbons	61142-14-1	3.8038	1.44145	/	√
Nonane, 5-methyl-5-propyl-	Hydrocarbons	17312-75-3	4.02066	1.41486	/	√
Dodecane, 2,6,11-trimethyl-	Hydrocarbons	31295-56-4	3.50475	1.34125	/	√
(1R,5S,6R)-2,7,7-Trimethylbicyclo[3.1.1]hept-2-en-6-yl acetate	Ester	67999-48-8	0.802053	0.942017	/	-
2-Butenoic acid, ethyl ester, (Z)-	Ester	6776-19-8	1.4454	0.93149	/	-
Lavandulyl caproate	Ester	59550-36-6	0.402925	0.923863	/	-
Felbamate	Ester	25451-15-4	1.82928	0.908159	/	-
2-Butenoic acid, 2-methyl-, 2-methylpropyl ester	Ester	66917-61-1	1.72697	0.884097	/	-
2-Propenoic acid, 2-methyl-, 3,3,5-trimethylcyclohexyl ester	Ester	7779-31-9	1.35968	0.87988	/	-
Resorcinol monoacetate	Ester	102-29-4	1.35795	0.875292	/	-
1-Octyl trifluoroacetate	Ester	2561-21-9	0.571734	0.805641	/	-
Methylparaben	Ester	99-76-3	0.833899	0.781227	/	-
2-Octyl methylphosphonofluoridate	Ester	22925-97-9	0.0829535	0.697709	/	-
Propanoic acid, 2,2-dimethyl-, pentyl ester	Ester	2313-68-0	0.296528	0.67897	/	-
Diethyl adipate	Ester	141-28-6	0.813062	0.641734	/	-
2-Oxepanone	Ester	502-44-3	0.82397	0.637926	/	-
8-Dodecen-1-ol, acetate, (Z)-	Ester	28079-04-1	0.0706938	0.576987	/	-
Bornyl tiglate	Ester	101223-92-1	0.0959405	0.56705	/	-
2,2,4-Trimethyl-1,3-pentanediol diisobutyrate	Ester	6846-50-0	0.205241	0.565756	/	-
Acetic acid, 1-methyl-3-(2,6,6-trimethylcyclohex-1-enyl)propyl ester	Ester	86756-12-9	0.114356	0.439167	/	-
(E)-2-Methylbut-2-en-1-yl methacrylate	Ester	88142-95-4	0.163414	0.438629	/	-
Procaine	Ester	59-46-1	0.0214583	0.361285	/	-
1-Butanol, 3-methyl-, formate	Ester	110-45-2	1.0847	0.878737	earthy fruity green waxy	-
Acetic acid, butyl ester	Ester	123-86-4	0.146174	0.315936	fruity	-
Heptane, 2,2,4,6,6-pentamethyl-	Hydrocarbons	13475-82-6	0.157159	1.31408	/	√
Butanoic acid, 3-methyl-, hexyl ester	Ester	10032-13-0	1.61488	0.955992	sweet fruity green apple fresh	-
Z-Butylidenephthalide	Hydrocarbons	72917-31-8	2.999	1.3124	/	√
Butanoic acid, 3-methyl-, 1-ethenyl-1,5-dimethyl-4-hexenyl ester	Ester	1118-27-0	0.381536	0.690675	citrus bergamot lavender peach apricot sage	-
3-Ethyl-3-methylheptane	Hydrocarbons	17302-01-1	0.0729614	1.23879	/	√
Pantolactone	Ester	599-04-2	1.25535	0.847795	cotton candy	-
Decane, 3-ethyl-3-methyl-	Hydrocarbons	17312-66-2	0.862497	1.22916	/	√
1,7-Nonadiene, 4,8-dimethyl-	Hydrocarbons	62108-28-5	0.651955	1.22884	/	√
Undecane, 4-methyl-	Hydrocarbons	2980-69-0	2.46012	1.18439	/	√
Linoleic acid ethyl ester	Ester	544-35-4	1.27895	0.931044	fatty fruity oily	-
1,5-Heptadiene, 2,6-dimethyl-	Hydrocarbons	6709-39-3	2.27474	1.1785	/	√
1H-Indene, 1-ethylidene-	Hydrocarbons	2471-83-2	1.11607	1.17459	/	√
Dodecane, 2,6,10-trimethyl-	Hydrocarbons	3891-98-3	1.04404	1.17056	/	√
cis-3-Hexenyl salicylate	Ester	65405-77-8	0.170045	0.916617	floral green metallic herbal balsamic	-
Citronellyl valerate	Ester	7540-53-6	0.0338034	0.406762	floral rose herbal honey	-
1-Nonene, 4,6,8-trimethyl-	Hydrocarbons	54410-98-9	1.06815	1.16977	/	√
Tetradecane, 2-methyl-	Hydrocarbons	1560-95-8	0.901779	1.16939	/	√
cis-3-Hexenyl-α-methylbutyrate	Ester	53398-85-9	0.527649	0.959935	fresh green sweet fruity	-
Nonane, 3-methyl-5-propyl-	Hydrocarbons	31081-18-2	1.2503	1.16371	/	√
δ-Dodecalactone	Ester	713-95-1	0.140563	0.588553	fresh sweet metallic peach oily coconut buttery	-
Dodecane, 4-methyl-	Hydrocarbons	6117-97-1	0.884108	1.15995	/	√
Pentadecane, 2,6,10,14-tetramethyl-	Hydrocarbons	1921-70-6	1.05249	1.15665	/	√
Tridecane, 2-methyl-	Hydrocarbons	1560-96-9	1.02863	1.15168	/	√
Octane, 1,1'-oxybis-	Hydrocarbons	629-82-3	1.06364	1.15121	/	√
Undecane, 2,4-dimethyl-	Hydrocarbons	17312-80-0	0.826395	1.14399	/	√
Benzoic acid, 2-propenyl ester	Ester	583-04-0	0.0191272	0.226834	fruity	-
Formic acid, octyl ester	Ester	112-32-3	0.698182	0.843421	fruity waxy	-
Butanoic acid, 2-methyl-, 3,7-dimethyl-2,6-octadienyl ester, (E)-	Ester	68705-63-5	0.596025	0.817377	fruity apple rose	-
Methyl anthranilate	Ester	134-20-3	0.504567	0.902785	fruity grape orangeflower neroli	-
Undecane, 5,7-dimethyl-	Hydrocarbons	17312-83-3	2.56089	1.14124	/	√
Undecane, 3,5-dimethyl-	Hydrocarbons	17312-81-1	0.90149	1.14038	/	√
Butanoic Acid, 3-methylbutyl ester	Ester	106-27-4	0.756455	0.968865	fruity green sweet estery	-
Hexanoic acid, 3-methyl-2-butenyl ester	Ester	76649-22-4	1.32566	0.766992	fruity green cheesy	-
Acetic acid, hexyl ester	Ester	142-92-7	0.000523181	0.855767	fruity green sweet	-
Benzoic acid, 2-(dimethylamino)-, methyl ester	Ester	10072-05-6	0.733807	0.633964	fruity orange leafy petitgrain	-
Dodecane, 5-methyl-	Hydrocarbons	17453-93-9	0.567725	1.1401	/	√
(6,6-dimethyl-2-bicyclo[3.1.1]hept-2-enyl)methyl 2-methylpropanoate	Ester	29021-37-2	0.80446	0.676504	fruity woody pine	-
5-Hexenal, 4-methylene-	Hydrocarbons	17844-21-2	1.2162	1.13616	/	√
Khusimyl methyl ether	Hydrocarbons	300349-20-6	2.04868	1.13405	/	√
2,6,10-Trimethyltridecane	Hydrocarbons	3891-99-4	0.7034	1.13273	/	√
Furfuryl hexanoate	Ester	39252-02-3	0.476201	0.914709	green fatty musty waxy	-
Geranyl isovalerate	Ester	109-20-6	0.22488	0.518169	green fruity apple blueberry pineapple	-
2-Cyclohexen-1-ol, 2-methyl-5-(1-methylethenyl)-, acetate	Ester	97-42-7	0.181119	0.769193	green minty spearmint nasturtium herbal rummy grape pear spicy	-
Butanoic acid, hexyl ester	Ester	2639-63-6	0.0433555	0.77932	green sweet fruity apple waxy	-
Nonane, 2,6-dimethyl-	Hydrocarbons	17302-28-2	0.724234	1.13085	/	√
Undecane, 2,5-dimethyl-	Hydrocarbons	17301-22-3	0.944796	1.12083	/	√
cis-2,6-Dimethyl-2,6-octadiene	Hydrocarbons	2492-22-0	1.11991	1.11903	/	√
Tetradecane, 4-methyl-	Hydrocarbons	25117-24-2	1.36709	1.11175	/	√
Octane, 2,6,6-trimethyl-	Hydrocarbons	54166-32-4	0.957331	1.11143	/	√
Propanoic acid, 2-methyl-, phenylmethyl ester	Ester	103-28-6	0.371371	0.864123	jasmin oily fruity sweet rose tropical	-
β-Phenylethyl butyrate	Ester	103-52-6	1.12624	0.912325	musty sweet floral	-
Undecane, 2-methyl-	Hydrocarbons	7045-71-8	0.767417	1.10684	/	√
9,12,15-Octadecatrienoic acid, methyl ester	Ester	7361-80-0	0.42749	0.62389	oily fatty fruity	-
2,6,10-Dodecatrien-1-ol, 3,7,11-trimethyl-, acetate, (E,E)-	Ester	4128-17-0	0.0968765	0.625988	oily waxy	-
Hexadecane, 2-methyl-	Hydrocarbons	1560-92-5	0.986192	1.10068	/	√
Bicyclo(3.3.1)non-2-ene	Hydrocarbons	6671-66-5	1.19929	1.09967	/	√
Eicosane, 7-hexyl-	Hydrocarbons	55333-99-8	2.00615	1.08809	/	√
Hexadecane, 7,9-dimethyl-	Hydrocarbons	21164-95-4	0.850227	1.08488	/	√
3-Phenyl-1-propanol, acetate	Ester	122-72-5	0.36106	0.870235	sweet balsamic storax spicy cinnamon	-
2-Butenoic acid, hexyl ester	Ester	19089-92-0	0.647771	0.871068	sweet caramellic green fruity vegetable	-
Geranyl isobutyrate	Ester	2345-26-8	0.268906	0.500119	sweet floral fruity green	-
Benzeneacetic acid, methyl ester	Ester	101-41-7	0.551658	0.997029	sweet floral honey spicy waxy	-
Dodecane, 3-methyl-	Hydrocarbons	17312-57-1	0.184931	1.08293	/	√
Nonane, 2-methyl-	Hydrocarbons	871-83-0	0.797257	1.07656	/	√
E-1-Methoxy-4-hexene	Hydrocarbons	134777-60-9	1.10751	1.07633	/	√
Butanoic acid, 2-methyl-, 2-methylpropyl ester	Ester	2445-67-2	0.153987	0.851345	sweet fruity	-
1-Tridecene	Hydrocarbons	2437-56-1	1.38879	1.05605	/	√
Nonane, 2,5-dimethyl-	Hydrocarbons	17302-27-1	0.448984	1.04389	/	√
Propanoic acid, 2-methyl-, 3-phenyl-2-propenyl ester	Ester	103-59-3	0.312061	0.531892	sweet fruity almond spicy cinnamyl tropical	-
Phenyl salicylate	Ester	118-55-8	0.106342	0.323608	sweet fruity balsamic	-
Albene	Hydrocarbons	38451-64-8	1.02168	1.02518	/	√
Decane, 5-methyl-	Hydrocarbons	13151-35-4	0.883721	1.00948	/	√
Cyclohexene, 4-methyl-1-(1-methylethenyl)-	Hydrocarbons	586-67-4	0.897002	1.00268	/	√
Propanoic acid, 2-methyl-, propyl ester	Ester	644-49-5	0.886816	0.842096	sweet ripe fruity melon fruity	-
Isobutyl acetate	Ester	110-19-0	0.824427	0.80156	sweet fruity	-
spiro[3-oxatricyclo[3.3.1.02,4]nonane-8,1'-cyclopropane]-6-one	Ketone	109637-57-2	3.69347	1.40159	/	√
2-Propen-1-one, 1-(2-hydroxyphenyl)-3-phenyl-	Ketone	1214-47-7	3.55562	1.36734	/	√
2,5-Cyclohexadiene-1,4-dione, 2,6-bis(1,1-dimethylethyl)-	Ketone	719-22-2	2.33982	1.33617	/	√
2-Acetyl-1,3-cyclohexanedione	Ketone	4056-73-9	1.55581	1.2455	/	√
Ethanone, 1-(3-hydroxyphenyl)-	Ketone	121-71-1	0.367907	1.19443	/	√
3-Penten-2-one, 4-(acetyloxy)-, (Z)-	Ketone	38365-58-1	0.946408	1.18836	/	√
4-Isopropyl-1,3-cyclohexanedione	Ketone	62831-62-3	1.4189	1.17563	/	√
1,1-diethoxy-Ethane	Ether	105-57-7	0.485172	0.614558	ethereal green nutty earthy sweet vegetable	-
6-Methyl-6-(5-methylfuran-2-yl)heptan-2-one	Ketone	50464-95-4	0.12117	1.16403	/	√
Benzene, 1-methoxy-2-methyl-	Ether	578-58-5	0.0297983	0.535157	sweet、nutty、floral	-
4-Methyl-5-nonanone	Ketone	35900-26-6	1.23643	1.15975	/	√
5'-Hydroxy-2',3',4'-trimethylacetophenone	Ketone	13667-28-2	2.15552	1.15919	/	√
2(1H)-Naphthalenone, 3,4,5,6,7,8-hexahydro-	Ketone	13837-12-2	2.31512	1.15055	/	√
1,2,3,4-Tetrahydro-3-isopropyl-5-methyl-1-oxonaphthalene	Ketone	29107-42-4	2.87122	1.15037	/	√
Bicyclo[3.1.1]heptan-3-one, 2-hydroxy-2,6,6-trimethyl-	Ketone	10136-65-9	0.863952	1.1477	/	√
1-Iodoundecane	Halogenated hydrocarbons	4282-44-4	1.81007	0.948964	/	-
Tetrachloroethylene	Halogenated hydrocarbons	127-18-4	0.889417	0.82077	/	-
1-Butanone, 2-hydroxy-1-phenyl-	Ketone	16183-46-3	2.42766	1.12659	/	√
1,3-Cyclopentanedione, 2-acetyl-4-methyl-	Ketone	4056-69-3	2.27614	1.12522	/	√
2,5-Dihydroxy-4-isopropyl-2,4,6-cycloheptatrien-1-one	Ketone	54755-56-5	0.454488	1.12134	/	√
Norbornadieone	Ketone	10218-02-7	1.33912	1.11986	/	√
3-Hexanone, 1-phenyl-	Ketone	29898-25-7	2.31948	1.11792	/	√
Ethanone, 1-(3-methylphenyl)-	Ketone	585-74-0	1.73787	1.10558	/	√
2'-Ethoxyacetophenone	Ketone	2142-67-8	0.612291	1.06083	/	√
Ethanone, 1-(1,3-dimethyl-3-cyclohexen-1-yl)-	Ketone	51733-68-7	1.34422	1.05038	/	√
4,6-Octadiyn-3-one, 2-methyl-	Ketone	29743-33-7	1.1982	1.03514	/	√
Isopropenyl ethyl ketone	Ketone	25044-01-3	0.515505	1.00456	/	√
4-Hydroxy-2-methylacetophenone	Ketone	875-59-2	0.133778	1.00045	/	√
Tricyclo[3.3.1.1(3,7)]decane, 2-nitro-	Nitrogen compounds	54564-31-7	1.4093	1.17192	/	√
Benzonitrile	Nitrogen compounds	100-47-0	1.03011	1.09297	/	√
Benzyl nitrile	Nitrogen compounds	140-29-4	1.34077	1.00696	/	√
Carbonochloridodithioic acid, methyl ester	Others	16696-91-6	4.07971	1.3638	/	√
2-methylprop-2-enoyl 2-methylprop-2-enoate	Others	760-93-0	1.44019	1.31254	/	√
Thiocyanic acid, 2-propenyl ester	Others	764-49-8	1.27474	1.27137	/	√
[1,1'-Biphenyl]-2,2'-diol	Phenol	1806-29-7	2.90708	1.3048	/	√
Hydroquinone	Phenol	123-31-9	0.767199	1.27953	/	√
2-Naphthalenol	Phenol	135-19-3	3.04219	1.26694	/	√
1,2,3-Benzenetriol	Phenol	87-66-1	1.23957	1.11095	/	√
Phenol, 4-(1-methyl-1-phenylethyl)-	Phenol	599-64-4	1.41698	1.09299	/	√
Acetaminophen	Phenol	103-90-2	1.42467	1.08116	/	√
8,9-Dehydrothymol	Phenol	18612-99-2	1.0701	1.0753	/	√
Phenol, 2-(1-methylpropyl)-	Phenol	89-72-5	0.212301	1.0649	/	√
Propofol	Phenol	2078-54-8	0.429806	1.06015	/	√
Thiocyanic acid, phenylmethyl ester	Sulfur compounds	3012-37-1	2.35569	1.1231	/	√
o-Mentha-1(7),8-dien-3-ol	Terpenoids	15358-81-3	3.70431	1.40284	/	√
(-)-cis-Isopiperitenol	Terpenoids	96555-02-1	3.48731	1.33963	/	√
Epizonarene	Terpenoids	41702-63-0	3.11338	1.33952	/	√
Benzene, 1-methyl-4-(1,2,2-trimethylcyclopentyl)-, (R)-	Terpenoids	16982-00-6	3.23468	1.33886	/	√
Di-epi-α-cedrene-(I)	Terpenoids	21996-77-0	2.45885	1.33881	/	√
2-Naphthalenemethanol, 1,2,3,4,4a,5,6,8a-octahydro-α,α,4a,8-tetramethyl-, [2R-(2α,4aα,8aβ)]-	Terpenoids	473-16-5	3.40594	1.30669	/	√
Farnesene epoxide, E-	Terpenoids	83637-40-5	2.8351	1.27007	/	√
Cyclopropanecarboxylic Acid, 2,2-dimethyl-3-(2-methyl-1-propenyl)-, (1R-trans)-	Terpenoids	4638-92-0	0.851711	1.2659	/	√
3-Cyclohexene-1-methanol, α,4-dimethyl-α-(4-methyl-3-pentenyl)-, [R-(R*,R*)]-	Terpenoids	23178-88-3	3.36375	1.24744	/	√
1H-3a,7-Methanoazulene, 2,3,4,7,8,8a-hexahydro-3,6,8,8-tetramethyl-, (3R,3aS,7S,8aR)-	Terpenoids	65354-33-8	2.75303	1.24662	/	√
α-Corocalene	Terpenoids	20129-39-9	2.6509	1.24114	/	√
Bicyclo[2.2.1]heptane, 2-methyl-3-methylene-2-(4-methyl-3-pentenyl)-, (1S-endo)-	Terpenoids	25532-78-9	1.26699	1.22207	/	√
2-Cyclohexen-1-one, 3-methyl-6-(1-methylethenyl)-, (S)-	Terpenoids	16750-82-6	3.25686	1.21859	/	√
(1S,4S,4aS)-1-Isopropyl-4,7-dimethyl-1,2,3,4,4a,5-hexahydronaphthalene	Terpenoids	267665-20-3	1.03877	1.21405	/	√
(-)-trans-Pinane	Terpenoids	33626-25-4	2.56803	1.21359	/	√
Bicyclo[3.1.1]hept-2-ene, 2,6-dimethyl-6-(4-methyl-3-pentenyl)-	Terpenoids	17699-05-7	0.367337	1.20086	/	√
1,1,7,7a-Tetramethyl-1a,2,6,7,7a,7b-hexahydro-1H-cyclopropa[a]naphthalene	Terpenoids	154098-14-3	0.530142	1.19905	/	√
o-Cymene	Terpenoids	527-84-4	2.03417	1.18552	/	√
Naphthalene, 1,2,4a,5,8,8a-hexahydro-4,7-dimethyl-1-(1-methylethyl)-, (1α,4aβ,8aα)-(.+/-.)-	Terpenoids	5951-61-1	1.27727	1.1824	/	√
Bicyclo[3.1.0]hex-2-ene, 4-methylene-1-(1-methylethyl)-	Terpenoids	36262-09-6	1.48803	1.1734	/	√
10,10-Dimethyl-2,6-dimethylenebicyclo[7.2.0]undecane	Terpenoids	357414-37-0	2.28958	1.15663	/	√
(+)-neodihydrocarveol	Terpenoids	18675-33-7	0.526704	1.15522	/	√
Tricyclo[2.2.1.0(2,6)]heptane-3-methanol, 2,3-dimethyl-	Terpenoids	29550-55-8	1.83198	1.15013	/	√
[1S-(1α,7α,8aβ)]-1,2,3,5,6,7,8,8a-octahydro-1,4-dimethyl-7-(1-methylethenyl)-Azulene	Terpenoids	3691-11-0	0.787312	1.14943	/	√
α-Dehydro-ar-himachalene	Terpenoids	78204-62-3	2.63629	1.14525	/	√
trans-3a-cis-9a-1,2,3,3a,8,9,9a,9b-octahydro-4H-cyclopenta[def]phenanthrene	Terpenoids	91110-19-9	1.46683	1.13481	/	√
(-)-trans-Isopiperitenol	Terpenoids	74410-00-7	1.01844	1.12847	/	√
Eremophilene	Terpenoids	10219-75-7	0.700939	1.12606	/	√
Bicyclo[3.2.1]oct-2-ene, 3-methyl-4-methylene-	Terpenoids	49826-53-1	0.734209	1.11819	/	√
(4R,4aR)-4,4a-Dimethyl-6-(prop-1-en-2-yl)-1,2,3,4,4a,7-hexahydronaphthalene	Terpenoids	28908-26-1	2.08162	1.1157	/	√
[1α,4aα,8aα]-1,2,4a,5,6,8a-hexahydro-4-7-dimethyl-1-[1-methylethyl]naphthalene	Terpenoids	31983-22-9	0.563657	1.11185	/	√
(1R,1aR,2aS,5R,6R,6aS,7aS)-1,6,6a-trimethyldecahydro-1,2a-methanocyclopropa[b]naphthalen-5-ol	Terpenoids	860769-47-7	1.77431	1.09842	/	√
Debrisoquine	Heterocyclic compound	1131-64-2	1.04533	0.968572	/	-
Hexahydro-3-butylphthalide	Heterocyclic compound	3553-34-2	1.14516	0.962448	/	-
2H-1,3,5-Thiadiazine-2-thione, tetrahydro-3,5-dimethyl-	Heterocyclic compound	533-74-4	0.264238	0.953094	/	-
1H-Pyrrole-2,5-dione, 3-ethenyl-4-methyl-	Heterocyclic compound	21494-57-5	0.833019	0.94575	/	-
2,5-Furandione, dihydro-3-methyl-	Heterocyclic compound	4100-80-5	1.65135	0.931296	/	-
Scoparone	Heterocyclic compound	120-08-1	0.711069	0.928021	/	-
Anabasine	Heterocyclic compound	494-52-0	0.505351	0.925098	/	-
Thiophene, 3-phenyl-	Heterocyclic compound	2404-87-7	0.966248	0.910519	/	-
3,5-Dimethyl-1-butylpyrazole	Heterocyclic compound	2655-37-0	1.71851	0.895939	/	-
Thiophene, 3-ethyl-	Heterocyclic compound	1795-01-3	1.19341	0.89424	/	-
2-Furancarboxylic acid, tetrahydro-3-methyl-5-oxo-	Heterocyclic compound	22073-04-7	1.50728	0.88108	/	-
Methaqualone	Heterocyclic compound	72-44-6	0.313651	0.868475	/	-
Ethanol, 2-(2-methyl-5-benzothiazolyl)-	Heterocyclic compound	3921-06-0	1.4003	0.817769	/	-
Dibenzo-p-dioxin	Heterocyclic compound	262-12-4	1.05185	0.764978	/	-
4,8,12-Tetradecatrienal, 5,9,13-trimethyl-	Heterocyclic compound	66408-55-7	0.113299	0.737116	/	-
(2R,4aS,5S,8aS)-2,5-Dipentyldecahydroquinoline	Heterocyclic compound	220024-74-8	0.746076	0.727486	/	-
Benzofuran, 4,7-dimethyl-	Heterocyclic compound	28715-26-6	0.514112	0.726038	/	-
(5R,8aR)-5-Propyloctahydroindolizine	Heterocyclic compound	120057-35-4	0.617455	0.724797	/	-
(1R,4S,9aS)-1-Methyl-4-((Z)-pent-2-en-4-yn-1-yl)octahydro-1H-quinolizine	Heterocyclic compound	151805-13-9	0.0769644	0.703498	/	-
8-Azabicyclo[3.2.1]octane, 3-chloro-8-methyl-	Heterocyclic compound	51275-31-1	0.589518	0.684666	/	-
Acridine	Heterocyclic compound	260-94-6	0.849056	0.677025	/	-
5-Isopropyl-3,3-dimethyl-2-methylene-2,3-dihydrofuran	Heterocyclic compound	81250-44-4	0.822385	0.655771	/	-
2(1H)-Pyridinone, 3-acetyl-4-hydroxy-6-methyl-	Heterocyclic compound	5501-39-3	0.109764	0.619477	/	-
3-Methyl-pyrrolo(2,3-b)pyrazine	Heterocyclic compound	20321-99-7	0.0267867	0.601133	/	-
10,11-Dihydro-10-hydroxycarbamazepine	Heterocyclic compound	29331-92-8	0.303897	0.510774	/	-
1,3-Dioxolane, 2-butyl-2-ethyl-	Heterocyclic compound	935-49-9	0.415394	0.497916	/	-
2-Isopropylamino-6-methyl-6,7-dihydro-9H-5-oxa-9-azabenzocyclohepten-8-one	Heterocyclic compound	145220-65-1	0.0673372	0.478621	/	-
N-Benzo[1,2,5]thiadiazol-5-yl-acetamide	Heterocyclic compound	21110-91-8	0.326892	0.475377	/	-
3-Methylbenzothiophene	Heterocyclic compound	1455-18-1	0.0394601	0.354759	/	-
5H-Furo[3,2-g][1]benzopyran-5-one, 4-hydroxy-7-methyl-	Heterocyclic compound	4481-60-1	0.0571278	0.316509	/	-
4H-1-Benzopyran-4-one, 7-hydroxy-3-phenyl-	Heterocyclic compound	13057-72-2	0.0431921	0.279345	/	-
Pentobarbital	Heterocyclic compound	76-74-4	0.0586267	0.248432	/	-
Meperidine	Heterocyclic compound	57-42-1	0.00567088	0.247423	/	-
2,7-Octadiene-1,6-diol, 2,6-dimethyl-, (E)-	Terpenoids	75991-61-6	0.271895	1.09671	/	√
2(5H)-Furanone, 5-ethyl-3-hydroxy-4-methyl-	Heterocyclic compound	698-10-2	1.605	0.984855	sweet fruity caramellicnutty butterscotch	-
(5R,10R)-10-Methyl-6-methylene-2-(propan-2-ylidene)spiro[4.5]dec-7-ene	Terpenoids	28908-27-2	0.776222	1.09525	/	√
6-Octen-1-ol, 7-methyl-3-methylene-	Terpenoids	13066-51-8	1.39558	1.09344	/	√
Indole	Heterocyclic compound	120-72-9	0.380367	0.883705	animal floral naphthyl fecal	-
2,3-Dimethyl-5-ethylpyrazine	Heterocyclic compound	15707-34-3	0.0634126	0.430921	burnt popcorn roasted cocoa	-
(1R,4aR,4bR,10aR)-7-Isopropyl-1,4a-dimethyl-1,2,3,4,4a,4b,5,6,10,10a-decahydrophenanthrene-1-carbaldehyde	Terpenoids	6704-50-3	2.58729	1.09202	/	√
D-Verbenone	Terpenoids	18309-32-5	1.22137	1.08977	/	√
2-Methyl-3(2-furyl)acrolein	Heterocyclic compound	874-66-8	0.916112	0.68979	cinnamon woody herbal spicy woody medicinal	-
Thiazole, 2,4-dimethyl-	Heterocyclic compound	541-58-2	0.479959	0.760124	coffee tea roasted	-
p-Menth-8-en-1-ol, stereoisomer	Terpenoids	7299-40-3	1.26718	1.08711	/	√
(3E,7E)-4,8,12-Trimethyltrideca-1,3,7,11-tetraene	Terpenoids	62235-06-7	1.13503	1.08485	/	√
1,6,10-Dodecatriene, 7,11-dimethyl-3-methylene-	Terpenoids	77129-48-7	2.09874	1.08423	/	√
Bicyclo[2.2.1]heptane, 2-chloro-1,7,7-trimethyl-, (1R-endo)-	Terpenoids	30462-53-4	1.68973	1.08301	/	√
Ledol	Terpenoids	577-27-5	1.25926	1.07627	/	√
Pyrazine, 2,6-dimethyl-	Heterocyclic compound	108-50-9	0.108111	0.575219	ethereal cocoa nutty roasted meaty roasted brown coffee buttermilk	-
(1aR,1bS,2aS,5S,5aS,7aS)-2,2,5,7a-Tetramethyldecahydrocyclopenta[2',3']cyclobuta[1',2':3,4]benzo[1,2-b]oxirene	Terpenoids	104188-24-1	1.29583	1.07005	/	√
4a(2H)-Naphthalenol, 1,3,4,5,6,8a-hexahydro-4,7-dimethyl-1-(1-methylethyl)-, (1S,4S,4aS,8aR)-	Terpenoids	73365-77-2	1.52166	1.06445	/	√
Silphiperfol-5-ene	Terpenoids	138752-24-6	1.40669	1.06395	/	√
cis-Chrysanthenol	Terpenoids	55722-60-6	1.09728	1.06384	/	√
Furan, 2-pentyl-	Heterocyclic compound	3777-69-3	0.0324191	0.923042	fruity、green、earthy	-
(1R,3aR,4aR,8aR)-1,4,4,6-Tetramethyl-1,2,3,3a,4,4a,7,8-octahydrocyclopenta[1,4]cyclobuta[1,2]benzene	Terpenoids	94482-89-0	1.93705	1.05564	/	√
Furan, 3-(4,8-dimethyl-3,7-nonadienyl)-, (E)-	Terpenoids	23262-34-2	1.183	1.04902	/	√
Pyrazine, (2-methylpropyl)-	Heterocyclic compound	29460-92-2	0.8693	0.955343	green vegetable fruity	-
Palustrol (Ledum)	Terpenoids	5986-49-2	1.03298	1.03802	/	√
Bicyclo[3.1.1]hept-2-ene-2-carboxylic acid, 6,6-dimethyl-	Terpenoids	19250-17-0	2.23061	1.03071	/	√
3-Butylisobenzofuran-1(3H)-one	Heterocyclic compound	6066-49-5	0.910994	0.974493	herbal phenolic celery	-
(1R,3aS,8aS)-7-Isopropyl-1,4-dimethyl-1,2,3,3a,6,8a-hexahydroazulene	Terpenoids	36577-33-0	1.64375	1.01168	/	√
Pyrazine, 2-ethyl-3-methyl-	Heterocyclic compound	15707-23-0	0.0097343	0.578881	nutt	-
Fenchone	Terpenoids	1195-79-5	0.650852	1.01003	/	√
2-Pentenoic Acid, 2-methyl-	Acid	3142-72-1	2.64779	1.23659	acidic	√
4-Methylthiazole	Heterocyclic compound	693-95-8	0.718222	0.719618	nutty green vegetable tomato	-
Dihydro-3-(2H)-thiophenone	Heterocyclic compound	1003-04-9	2.00356	1.05328	alliaceous,green	√
Furan, 2-[(methyldithio)methyl]-	Sulfur compounds	57500-00-2	0.861614	1.09257	alliaceous、sulfurous、roasted	√
Acetylpyrazine	Heterocyclic compound	22047-25-2	0.542229	0.734876	popcorn nutty corn chip bread coffee	-
2-Acetyl-1-pyrroline	Heterocyclic compound	85213-22-5	0.0637068	0.571312	popcorn toasted	-
Indole, 3-methyl-	Heterocyclic compound	83-34-1	1.13704	1.10355	animal	√
Furan, 2-(1-pentenyl)-, (E)-	Heterocyclic compound	20992-69-2	0.0312433	0.903618	roasted	-
BenzAldehyde, 3-methoxy-	Aldehyde	591-31-1	3.66738	1.40483	anisic	√
Pyrazine, 2-methyl-5-(1-methylethyl)-	Heterocyclic compound	13925-05-8	0.584239	0.814808	roasted green coffee nutty earthy	-
Pyrazine, 2-methyl-3-(methylthio)-	Heterocyclic compound	2882-20-4	0.326502	0.524179	roasted meaty roasted meaty nutty almond vegetable	-
Benzofuran	Heterocyclic compound	271-89-6	0.158757	0.725247	styrene aromatic	-
4-Acetylanisole	Ketone	100-06-1	3.81936	1.38258	anisic	√
Thiophene, 2-methyl-	Heterocyclic compound	554-14-3	0.191317	0.559663	sulfurous alliaceous roasted green	-
2-Furanmethanethiol, 5-methyl-	Heterocyclic compound	59303-05-8	1.52105	0.953314	sulfurous roasted	-
Benzothiazole	Heterocyclic compound	95-16-9	0.728398	0.977836	sulfurous vegetable cooked nutty	-
Isobornyl formate	Ester	1200-67-5	1.81814	1.0637	balsamic	√
1-Pentanone, 1-phenyl-	Ketone	1009-14-9	2.38414	1.12866	balsamic	√
1,3-Dioxolane, 4-methyl-2-(2-methylpropyl)-	Heterocyclic compound	18433-93-7	1.72094	0.915118	sweet fruity tropical sour ripe dairy buttery	-
Ethanone, 1-(2-furanyl)-	Heterocyclic compound	1192-62-7	1.17448	0.94296	sweet nutty toasted milky	-
Bornyl acetate	Terpenoids	76-49-3	1.16982	1.20704	balsamic,woody herbal	√
Pentanenitrile, 5-(methylthio)-	Others	59121-25-4	0.751206	1.12294	broccoli cabbage	√
2(3H)-Furanone, 5-butyldihydro-4-methyl-, cis-	Heterocyclic compound	55013-32-6	0.0984926	0.982507	sweet spicy coconut vanilla	-
Coumarin	Heterocyclic compound	91-64-5	1.19896	0.947921	sweet tonka	-
Isomaltol	Heterocyclic compound	3420-59-5	1.00991	1.16478	burnt、caramellic、fruity	√
Butanoic acid, anhydride	Others	106-31-0	1.48948	1.09829	butter	√
Erucin	Others	4430-36-8	0.55871	1.1592	cabbage radish	√
2(3H)-Furanone, 5-butyldihydro-4-methyl-	Heterocyclic compound	39212-23-2	1.09511	0.824289	tonka toasted nutty woody	-
2H-Pyran-2-one, tetrahydro-6-nonyl-	Heterocyclic compound	2721-22-4	0.481816	0.757672	waxy creamy buttery oily fatty cheesy milky dairy	-
Fenchol	Terpenoids	1632-73-1	1.68964	1.09314	camphoreous pine woody sweet	√
2-Acetyl-1,4,5,6-tetrahydropyridine	Heterocyclic compound	25343-57-1	1.09736	1.11258	caramellic	√
1-Penten-3-one, 1-(4-methoxyphenyl)-4-methyl-	Ketone	103-13-9	1.21965	1.07488	caramellic fruity buttery	√
trans-Carveol	Terpenoids	1197-07-5	1.60667	1.01479	caraway solvent spearmint	√
Thujone	Terpenoids	546-80-5	1.4808	1.15937	cedar thujonic	√
Pentanoic Acid, 2-methyl-	Acid	97-61-0	1.67131	1.02092	cheesy	√
2-Heptanone	Ketone	110-43-0	0.684635	1.17048	cheesy	√
BenzAldehyde, 2-methyl-	Aldehyde	529-20-4	0.769938	1.02943	cherry	√
5-Hepten-2-one, 6-methyl-	Ketone	110-93-0	0.972503	1.15973	citrus	√
3-Cyclohexene-1-methanethiol, α,α,4-trimethyl-	Sulfur compounds	71159-90-5	1.83526	1.15037	citrus	√
3-Carene	Terpenoids	13466-78-9	0.904789	1.09805	citrus	√
1H-Cyclopenta[1,3]cyclopropa[1,2]benzene, octahydro-7-methyl-3-methylene-4-(1-methylethyl)-, [3aS-(3aα,3bβ,4β,7α,7aS*)]-	Terpenoids	13744-15-5	2.32794	1.35492	citrus fruity	√
Limonene	Terpenoids	138-86-3	0.419365	1.24762	citrus herbal	√
1,6-Octadien-3-ol, 3,7-dimethyl-, formate	Ester	115-99-1	0.161771	1.07444	citrus herbal,green woody	√
Levomenthol	Terpenoids	2216-51-5	0.15573	1.01083	cooling mentholic minty	√
1-methyl-4-(1-methylethenyl)-1,2-Cyclohexanediol	Terpenoids	1946-00-5	2.6666	1.41785	cooling minty	√
1-Octen-3-ol	Alcohol	3391-86-4	2.22801	1.15437	earthy	√
3-Methoxy-2,5-dimethylpyrazine	Heterocyclic compound	19846-22-1	0.552694	1.43204	earthy	√
2-Octanone	Ketone	111-13-7	1.66067	1.07666	earthy woody herbal	√
2-Furanmethanol, 5-ethenyltetrahydro-α,α,5-trimethyl-, cis-	Heterocyclic compound	5989-33-3	1.34187	1.02423	earthy floral sweet woody	√
2-Ethyl-3-methoxypyrazine	Heterocyclic compound	25680-58-4	0.602501	1.42204	earthy green	√
2-Acetyl-3-ethylpyrazine	Heterocyclic compound	32974-92-8	0.851097	1.0828	earthy potato nutty	√
5H-5-Methyl-6,7-dihydrocyclopentapyrazine	Heterocyclic compound	23747-48-0	1.30701	1.09543	earthy,roasted	√
Pentyl octanoate	Ester	638-25-5	2.00578	1.19423	earthy,sweet	√
2-Methylisoborneol	Terpenoids	2371-42-8	3.30997	1.34089	earthy、musty	√
Hexanoic acid, 2-methylbutyl ester	Ester	2601-13-0	1.61237	1.04448	ethereal	√
1-Decanol	Alcohol	112-30-1	3.29302	1.39867	fatty	√
2-Decen-1-ol, (E)-	Alcohol	18409-18-2	0.46316	1.11133	fatty	√
Isopropyl myristate	Ester	110-27-0	3.44313	1.28437	fatty	√
5-Hydroxymethylfurfural	Aldehyde	67-47-0	0.216661	1.23701	fatty buttery musty waxy caramellic	√
2-Nonenal, (E)-	Aldehyde	18829-56-6	2.05909	1.24468	fatty green cucumber	√
2,4-Nonadienal, (E,E)-	Aldehyde	5910-87-2	0.764533	1.11496	fatty melon waxy green	√
2-(Methylmercapto)benzothiazole	Heterocyclic compound	615-22-5	1.9756	1.02157	fatty woody smoky	√
3,5-Octadien-2-one	Ketone	38284-27-4	0.607313	1.02597	fatty、fruity、mushroom	√
2-Nonenal	Aldehyde	2463-53-8	2.24476	1.12252	fatty、green	√
2,4-Heptadien-1-ol, (E,E)-	Alcohol	33467-79-7	0.90424	1.18804	fatty、green、fruity	√
4-Isopropylcyclohexa-1,3-dienecarbAldehyde	Aldehyde	1197-15-5	1.71459	1.1294	fatty、spicy	√
Thiazole, 4,5-dimethyl-	Heterocyclic compound	3581-91-7	2.6878	1.24645	fishy,roasted nutty green	√
Octanal, 2-(phenylmethylene)-	Acid	101-86-0	2.27476	1.17383	floral	√
Phenylethyl Alcohol	Alcohol	60-12-8	1.58273	1.08003	floral	√
CinnamAldehyde, α-pentyl-	Aldehyde	122-40-7	0.784645	1.00896	floral	√
Formic acid, 2-phenylethyl ester	Ester	104-62-1	3.27992	1.23919	floral	√
1,3-Cyclohexadiene-1-carboxylic acid, 2,6,6-trimethyl-, ethyl ester	Ester	35044-59-8	0.371279	1.19442	floral	√
Benzoic acid, 1-methylethyl ester	Ester	939-48-0	1.12231	1.14544	floral	√
Decane, 4-methyl-	Hydrocarbons	2847-72-5	0.756945	0.985557	/	-
3,5-Dimethyldodecane	Hydrocarbons	107770-99-0	0.282562	0.981401	/	-
2,4-Dimethyldodecane	Hydrocarbons	6117-99-3	0.760163	0.945763	/	-
Undecane, 4,4-dimethyl-	Hydrocarbons	17312-68-4	1.28306	0.931681	/	-
1-Tridecyne	Hydrocarbons	26186-02-7	0.755584	0.92939	/	-
Undecane, 3,4-dimethyl-	Hydrocarbons	17312-78-6	0.780629	0.919312	/	-
2,4,6-Octatriene, 3,4-dimethyl-	Hydrocarbons	57396-75-5	0.142408	0.884048	/	-
Heptadecane, 3-methyl-	Hydrocarbons	6418-44-6	1.50393	0.873584	/	-
Dicyclopentadiene	Hydrocarbons	77-73-6	0.0941718	0.867923	/	-
Hexadecane	Hydrocarbons	544-76-3	0.237416	0.863007	/	-
Cyclooctane, 1,5-dimethyl-2,6-bis(methylene)-	Hydrocarbons	74301-13-6	1.04189	0.841261	/	-
Undecane, 5-methyl-	Hydrocarbons	1632-70-8	0.140374	0.826478	/	-
1-Dodecene	Hydrocarbons	112-41-4	0.536583	0.794852	/	-
1,3,5-Cycloheptatriene	Hydrocarbons	544-25-2	0.757731	0.735613	/	-
Heptane, 2,4-dimethyl-	Hydrocarbons	2213-23-2	0.850496	0.735223	/	-
Heptane, 3,3,5-trimethyl-	Hydrocarbons	7154-80-5	0.33545	0.650416	/	-
Hexacosane	Hydrocarbons	630-01-3	0.193728	0.608807	/	-
Adamantane	Hydrocarbons	281-23-2	0.0395209	0.429562	/	-
Tetradecane, 2,6,10-trimethyl-	Hydrocarbons	14905-56-7	0.0185133	0.322465	/	-
2H-Pyran-3-ol, 6-ethenyltetrahydro-2,2,6-trimethyl-	Heterocyclic compound	14049-11-7	3.61739	1.27502	floral	√
Cyclopentanone, 2-(2-hexenyl)-	Ketone	34687-46-2	4.1424	1.35769	floral	√
Acetophenone, 4'-hydroxy-	Ketone	99-93-4	1.35323	1.1855	floral	√
Tetradecane	Hydrocarbons	629-59-4	0.44472	0.935333	mild waxy	-
2,4-Decadienal	Hydrocarbons	2363-88-4	0.547817	0.816072	orange sweet fresh citrus green	-
Cyclohexanol, 1-methyl-4-(1-methylethylidene)-	Terpenoids	586-81-2	3.70906	1.40364	floral	√
6-Octen-1-ol, 3,7-dimethyl-, (R)-	Terpenoids	1117-61-9	0.774568	1.09767	floral	√
2H-Pyran, tetrahydro-4-methyl-2-(2-methyl-1-propenyl)-	Terpenoids	16409-43-1	2.2816	1.0108	floral	√
Geranyl acetate	Terpenoids	105-87-3	1.04785	1.03723	floral lavender green waxy	√
Benzyl Alcohol	Alcohol	100-51-6	4.15887	1.37583	floral phenolic balsamic	√
Citronellol	Terpenoids	106-22-9	0.748223	1.07509	floral waxy citrus	√
trans-2-Undecen-1-ol	Alcohol	75039-84-8	1.04995	1.15989	floral waxy fresh fruity	√
1,6,10-Dodecatrien-3-ol, 3,7,11-trimethyl-, (E)-	Terpenoids	40716-66-3	0.994134	1.0164	floral, green, woody, waxy	√
β-Ocimene	Terpenoids	13877-91-3	3.20851	1.27021	floral, woody green	√
Cyclopentaneacetic acid, 3-oxo-2-pentyl-, methyl ester	Ester	24851-98-7	3.14293	1.25756	floral,green	√
2-Butenal, 2-methyl-4-(2,6,6-trimethyl-1-cyclohexen-1-yl)-	Aldehyde	3155-71-3	0.760598	1.11272	floral,woody	√
α-Irone	Terpenoids	79-69-6	0.897388	1.34319	floral，woody	√
Benzene, (2-nitroethyl)-	Aromatics	6125-24-2	4.1025	1.36728	flower、spice	√
5,9-Undecadien-2-one, 6,10-dimethyl-	Ketone	689-67-8	0.565258	1.00735	fresh floral green fruity	√
cis-3-Hexenyl isovalerate	Ester	35154-45-1	1.60277	1.08584	fresh green fruity	√
Hexanal	Aldehyde	66-25-1	1.03048	1.08796	fresh green fatty aldehydic grassy leafy fruity sweaty	√
5,9-Undecadien-2-one, 6,10-dimethyl-, (E)-	Ketone	3796-70-1	0.731248	1.0903	fresh green fruity waxy	√
3-Hexen-1-ol, benzoate, (Z)-	Ester	25152-85-6	0.995777	1.12726	fresh greenfloral	√
Benzenemethanol, α-methyl-	Alcohol	98-85-1	0.702943	1.1269	fresh sweet	√
5-Heptenal, 2,6-dimethyl-	Aldehyde	106-72-9	0.170349	1.45396	fresh sweet clean green	√
2H-Pyran-2-one, tetrahydro-6-pentyl-	Ester	705-86-2	1.8146	1.17125	fresh sweet，coconut fruity	√
1-Undecanol	Alcohol	112-42-5	2.31869	1.31908	fresh waxy,floral	√
Cyclohexanecarboxylic Acid	Acid	98-89-5	1.44351	1.02482	fruity	√
4-Nonenal, (E)-	Aldehyde	2277-16-9	1.00017	1.31958	fruity	√
Bicyclo[3.1.0]hex-3-en-2-one, 5-(1-methylethyl)-	Ketone	36262-12-1	1.28215	0.987167	/	-
Ethanone, 1-(2,3,4-trihydroxyphenyl)-	Ketone	528-21-2	0.601146	0.981997	/	-
Megastigmatrienone	Ketone	38818-55-2	1.29108	0.954027	/	-
1H-Inden-1-one, 2,3-dihydro-	Ketone	83-33-0	0.55877	0.93954	/	-
Ethanone, 1-(2,4-dihydroxyphenyl)-	Ketone	89-84-9	0.819216	0.93467	/	-
1-(2,3,4,5-Tetramethylphenyl)ethanone	Ketone	34764-71-1	0.174063	0.929838	/	-
Ethanone, 1-(2-methyl-1-cyclopenten-1-yl)-	Ketone	3168-90-9	0.0805351	0.928742	/	-
3-Penten-2-one, 3-ethyl-4-methyl-	Ketone	22287-11-2	1.65041	0.876387	/	-
3-Penten-2-one, 4-methoxy-	Ketone	2845-83-2	0.800811	0.726378	/	-
2,6,6-Trimethylbicyclo[3.2.0]hept-2-en-7-one	Ketone	4613-37-0	0.311962	0.717898	/	-
2-Acetoxyacetophenone	Ketone	7250-94-4	0.785541	0.639528	/	-
Methanone, (4-hydroxyphenyl)phenyl-	Ketone	1137-42-4	0.0303286	0.612937	/	-
Ketone, methyl 2,2,3-trimethylcyclopentyl	Ketone	17983-22-1	0.0653719	0.572021	/	-
1,2-Acenaphthylenedione	Ketone	82-86-0	0.000626182	0.363525	/	-
5-Nonen-4-one, 6-methyl-	Ketone	7036-98-8	0.00700395	0.0481489	/	-
BenzAldehyde, 4-ethyl-	Aldehyde	4748-78-1	0.0217617	1.15185	fruity	√
BenzAldehyde, 3-methyl-	Aldehyde	620-23-5	0.837515	1.03874	fruity	√
Butanoic acid, 2-methyl-, pentyl ester	Ester	68039-26-9	3.42728	1.40412	fruity	√
Hexanoic acid, methyl ester	Ester	106-70-7	0.131007	1.20451	fruity	√
Propanoic acid, 2-methyl-, butyl ester	Ester	97-87-0	2.01449	1.15943	fruity	√
Isophorone	Ketone	78-59-1	0.0114059	0.0713063	cooling woody sweet green camphoreous fruity musty tobacco leathery	-
5-Cyclohexadecen-1-one	Ketone	37609-25-9	1.85386	0.908821	dry powdery musk amber civet	-
Propanoic acid, 2-methyl-, 2-methylbutyl ester	Ester	2445-69-4	0.130391	1.07469	fruity	√
3-Buten-2-one, 4-(2,2,6-trimethyl-7-oxabicyclo[4.1.0]hept-1-yl)-	Terpenoids	23267-57-4	0.225708	1.03561	fruity	√
Thiophene, 2-butyl-5-ethyl-	Heterocyclic compound	54411-06-2	1.61987	1.02982	fruity berry earthy	√
3-Hexen-1-ol, acetate, (E)-	Ester	3681-82-1	0.703815	1.15565	fruity green	√
5,9,13-Pentadecatrien-2-one, 6,10,14-trimethyl-, (E,E)-	Ketone	1117-52-8	1.24198	0.7592	flower	-
Butanoic acid, 1-methylhexyl ester	Ester	39026-94-3	0.926219	1.1459	fruity green	√
2-Pentadecanone	Ketone	2345-28-0	1.82639	0.91528	fresh waxy floral	-
3-Cyclohexene-1-ethanol, β,4-dimethyl-	Alcohol	18479-68-0	3.5435	1.4503	fruity herbal	√
3-Octen-2-one, 7-methyl-	Ketone	33046-81-0	0.73073	0.82409	fruity fatty oily lactonic nutty meaty	-
3,5-Octadien-2-one, (E,E)-	Ketone	30086-02-3	0.924535	0.992001	fruity green grassy	-
Butanoic acid, propyl ester	Ester	105-66-8	1.9593	1.16303	fruity sweet	√
Piperitenone oxide	Ketone	35178-55-3	0.577051	0.82609	herbal minty	-
1-Hepten-3-one	Ketone	2918-13-0	1.09869	0.772954	metallic	-
Hexanoic acid, 2-methylpropyl ester	Ester	105-79-3	0.564202	1.04817	fruity, green	√
Isopentyl hexanoate	Ester	2198-61-0	2.72092	1.13771	fruity,green	√
Benzene, (methoxymethyl)-	Ether	538-86-3	1.06064	1.1237	fruity，green,floral	√
2-Pentadecanone, 6,10,14-trimethyl-	Ketone	502-69-2	0.967388	0.842985	oily herbal woody floral	-
Benzenemethanol, 4-hydroxy-	Alcohol	623-05-2	2.86626	1.20662	fruity,sweet	√
Nonane	Hydrocarbons	111-84-2	1.37733	1.16777	gasoline	√
2-Cyclohexen-1-one, 4-(3-hydroxy-1-butenyl)-3,5,5-trimethyl-	Ketone	34318-21-3	0.848972	0.949942	spicy	-
1,2-Cyclohexanedione	Ketone	765-87-7	0.00906238	0.810904	sweet acorn nut skin maple caramellic brothy	-
Octane	Hydrocarbons	111-65-9	1.01398	1.06252	gasoline	√
2-Butanone, 4-(4-hydroxy-3-methoxyphenyl)-	Ketone	122-48-5	0.859609	0.915991	sweet spicy woody phenolic creamy	-
o-Xylene	Aromatics	95-47-6	1.33697	1.01397	geranium	√
2-Undecanone	Ketone	112-12-9	1.1986	0.966075	waxy fruity creamy fatty floral	-
2-Butanone, 4-(2,6,6-trimethyl-2-cyclohexen-1-yl)-	Ketone	31499-72-6	0.778217	0.635726	woody floral powdery violet fruity	-
2-Cyclopenten-1-one, 3-methyl-2-(2-pentenyl)-, (Z)-	Ketone	488-10-8	0.702553	0.620781	woody herbal floral spicy	-
3-Hexen-1-ol, (Z)-	Alcohol	928-96-1	2.24289	1.25289	green	√
3,6-Nonadien-1-ol, (E,Z)-	Alcohol	56805-23-3	1.48635	1.18596	green	√
2-Penten-1-ol, (Z)-	Alcohol	1576-95-0	1.4428	1.08142	green	√
3-Buten-2-one, 4-(2,6,6-trimethyl-1-cyclohexen-1-yl)-, semicarbazone	Nitrogen compounds	2302-89-8	0.868803	0.825939	/	-
Biuret, 1-[(dimethylamino)methylene]-	Nitrogen compounds	10264-58-1	0.178109	0.779322	/	-
Nitroguanidine	Nitrogen compounds	556-88-7	0.183009	0.661751	/	-
Cyclobutanecarbonitrile, 3,3-dimethyl-	Nitrogen compounds	53783-86-1	0.00183653	0.572356	/	-
Diazene, bis(1,1-dimethylethyl)-	Nitrogen compounds	927-83-3	0.264227	0.403313	/	-
Heptanal	Aldehyde	111-71-7	0.962061	1.20494	green	√
4-Heptenal, (Z)-	Aldehyde	6728-31-0	1.24996	1.20179	green	√
2-Hexenal	Aldehyde	505-57-7	0.710013	1.18754	green	√
Hexanoic acid, anhydride	Others	2051-49-2	0.075668	0.518932	/	-
BenzAldehyde diethylacetal	Aldehyde	774-48-1	2.01736	1.14474	green	√
BenzeneacetAldehyde	Aldehyde	122-78-1	0.638113	1.12731	green	√
2,4-Hexadienal, (E,E)-	Aldehyde	142-83-6	1.22785	1.10686	green	√
(E,E)-2,4-Undecadienal	Aldehyde	30361-29-6	2.20593	1.1061	green	√
2,4-Octadienal, (E,E)-	Aldehyde	30361-28-5	1.70473	1.09465	green	√
4-Pentenyl Acetate	Ester	1576-85-8	0.990465	1.11833	green	√
2-((3,3-Dimethyloxiran-2-yl)methyl)-3-methylfuran	Heterocyclic compound	92356-06-4	2.5832	1.22089	green	√
6-Nonenal, (Z)-	Aldehyde	2277-19-2	1.48666	1.19517	green cucumber waxy	√
2,6-Nonadienal, (E,Z)-	Aldehyde	557-48-2	1.11313	1.22892	green fatty dry cucumber	√
Pyridine, 2-hexyl-	Heterocyclic compound	1129-69-7	1.89161	1.13124	green fatty mutton	√
2-Pentanol	Alcohol	6032-29-7	0.733771	1.37582	green fusel oily fermented	√
Heptane, 1,1-dimethoxy-	Hydrocarbons	10032-05-0	1.06968	1.05064	green privet fruity	√
Phenol, 4-heptyl-	Phenol	1987-50-4	1.32212	0.990183	/	-
o-Hydroxybiphenyl	Phenol	90-43-7	0.9122	0.953645	/	-
Phenol, 4-octyl-	Phenol	1806-26-4	1.66733	0.89574	/	-
2-bromo-4-methoxy-Phenol	Phenol	17332-11-5	1.43363	0.885844	/	-
Phenol, 2-(1,1-dimethylethyl)-	Phenol	88-18-6	0.502369	0.86678	/	-
9,10-Anthracenedione, 1-hydroxy-	Phenol	129-43-1	0.0550077	0.639736	/	-
1H-Inden-5-ol, 2,3-dihydro-	Phenol	1470-94-6	0.0122089	0.59483	/	-
4-Sec-butyl-2-tert-butylphenol	Phenol	52184-13-1	0.0413817	0.425857	/	-
1-Naphthalenol, 5,6,7,8-tetrahydro-2,5-dimethyl-8-(1-methylethyl)-	Phenol	55012-72-1	0.0698258	0.406974	/	-
Phenol, 2-nitro-	Phenol	88-75-5	0.00593817	0.0466228	/	-
Phenol, 3-methyl-	Phenol	108-39-4	0.360393	0.743562	medicinal woody leathery phenolic	-
Naphthalene, 1,2,4a,5,8,8a-hexahydro-4,7-dimethyl-1-(1-methylethyl)-, [1S-(1α,4aβ,8aα)]-	Terpenoids	523-47-7	2.35501	1.12219	green woody	√
Benzene, (2,2-dimethoxyethyl)-	Aromatics	101-48-4	1.77709	1.24711	green, floral,earthy	√
p-Cresol	Phenol	106-44-5	0.274937	0.716964	phenolic narcissus animal mimosa	-
3-Hexen-1-ol, (E)-	Alcohol	928-97-2	0.570799	1.1765	green,floral earthy	√
cis-3-Hexenyl cis-3-hexenoate	Ester	61444-38-0	0.340924	1.11242	green,metallic	√
Butanoic acid, 3-hexenyl ester, (Z)-	Ester	16491-36-4	3.19947	1.20509	green,metallic,buttery	√
Dicyclohexyldisulphide	Sulfur compounds	2550-40-5	0.923378	0.768482	alliaceous onion eggy coffee clam seafood	-
BenzeneacetAldehyde, 4-methyl-	Aldehyde	104-09-6	1.40983	1.02796	green,nutty phenolic fruity	√
Bicyclo[2.2.1]heptan-2-ol, 1,7,7-trimethyl-, formate, endo-	Ester	7492-41-3	0.712232	1.12783	green、earthy、herbal	√
Dimethyl Sulfoxide	Sulfur compounds	67-68-5	1.00853	0.755355	fatty oily cheesy garlic mushroom	-
(1S,2E,6E,10R)-3,7,11,11-Tetramethylbicyclo[8.1.0]undeca-2,6-diene	Terpenoids	24703-35-3	0.735729	1.02821	green、woody、weedy	√
5-Methyl-(E)-2-hepten-4-one	Ketone	102322-83-8	2.65757	1.21252	hazelnut nutty	√
3-Methyl-2-butene-1-thiol	Sulfur compounds	5287-45-6	1.3264	0.885276	sulfurous smoky leek onion	-
α-Terpinyl acetate	Ester	80-26-2	2.78705	1.25828	herbal	√
1(3H)-Isobenzofuranone, 3-butylidene-	Heterocyclic compound	551-08-6	2.94014	1.3217	herbal	√
Benzene, (isothiocyanatomethyl)-	Sulfur compounds	622-78-6	0.940725	0.950814	watercress dusty medicinal horseradish	-
2H-Pyran, 2-ethenyltetrahydro-2,6,6-trimethyl-	Heterocyclic compound	7392-19-0	0.0235833	1.23768	herbal	√
Thymol	Terpenoids	89-83-8	3.03072	1.29165	herbal	√
2-Cyclohexen-1-ol, 3-methyl-6-(1-methylethyl)-, trans-	Terpenoids	16721-39-4	0.976268	1.11109	herbal	√
Benzene, 1-(1,5-dimethyl-4-hexenyl)-4-methyl-	Terpenoids	644-30-4	0.532415	1.05071	herbal	√
1-Heptanol	Alcohol	111-70-6	2.91989	1.25697	herbal green sweet woody	√
Naphthalene, 1,2,3,4-tetrahydro-1,6-dimethyl-4-(1-methylethyl)-, (1S-cis)-	Terpenoids	483-77-2	2.8669	1.2662	herbal spice	√
Cyclohexene, 1-methoxy-	Aromatics	931-57-7	0.710985	1.3679	herbal spicy	√
cis-Dihydrocarvone	Terpenoids	3792-53-8	1.91971	1.22093	herbal warm	√
α-Cubebene	Terpenoids	17699-14-8	0.469711	1.34743	herbal waxy	√
Cyclohexane, 1-ethenyl-1-methyl-2,4-bis(1-methylethenyl)-, (1α,2β,4β)-	Terpenoids	33880-83-0	4.04944	1.35022	herbal waxy fresh	√
(1α,4aβ,8aα)-1,2,3,4,4a,5,6,8a-octahydro-7-methyl-4-methylene-1-(1-methylethyl)-Naphthalene	Terpenoids	39029-41-9	0.0376337	1.37841	herbal woody	√
Naphthalene, 1,2,3,5,6,8a-hexahydro-4,7-dimethyl-1-(1-methylethyl)-, (1S-cis)-	Terpenoids	483-76-1	2.29613	1.0755	herbal woody	√
1-Hexanol	Alcohol	111-27-3	2.5143	1.06699	herbal,fruity,sweet green	√
Pentadecanoic acid, ethyl ester	Ester	41114-00-5	2.02305	1.26517	honey sweet	√
6-Octenal, 7-methyl-3-methylene-	Aldehyde	55050-40-3	4.05164	1.35472	juicy aldehydic,floral	√
TRANS-ANETHOLE	Aromatics	4180-23-8	2.36422	1.27086	licorice	√
Quinoline	Heterocyclic compound	91-22-5	3.05766	1.26215	medicinal musty tobacco rubbery earthy	√
2-hydroxy-BenzAldehyde	Aldehyde	90-02-8	3.1478	1.21396	medicinal spicy	√
2-methyl-3-Pentanone	Ketone	565-69-5	0.238123	1.21299	mint	√
Pinocarvone	Terpenoids	30460-92-5	0.00879696	1.10231	minty	√
Carvenone	Terpenoids	499-74-1	1.91759	1.07622	minty	√
Carvone	Terpenoids	99-49-0	0.179861	1.20002	minty licorice	√
Naphthalene, 1,4-dimethyl-	Aromatics	571-58-4	0.841295	1.19121	moldy resinous	√
Phenol, 3-ethyl-	Phenol	620-17-7	0.845471	1.19813	musty	√
2,6,6-Trimethyl-2-cyclohexene-1,4-dione	Ketone	1125-21-9	0.659979	1.17447	musty、woody、sweet、tea	√
Naphthalene, 1-methyl-	Aromatics	90-12-0	1.27838	1.17132	naphthyl medicinal camphoreous	√
Hexanedioic acid, dimethyl ester	Ester	627-93-0	2.21634	1.14821	nutty	√
5,6,7,8-Tetrahydroquinoxaline	Heterocyclic compound	34413-35-9	0.919131	1.2116	nutty	√
2-Cyclohexen-1-one, 3-methyl-	Ketone	1193-18-6	1.10445	1.00119	nutty	√
2-Acetylthiazole	Heterocyclic compound	24295-03-2	1.37116	1.13057	nutty roasted	√
2-Ethoxy-3-methylpyrazine	Heterocyclic compound	32737-14-7	0.447033	1.11839	nutty roasted pineapple earthy	√
Pyrazine, 2-methoxy-6-methyl-	Heterocyclic compound	2882-21-5	2.42506	1.13025	nutty,roasted	√
2-methoxy-Phenol	Phenol	90-05-1	0.809734	1.00508	phenolic	√
Benzene, 1-methyl-4-(1-methylethenyl)-	Aromatics	1195-32-0	1.16286	1.13025	phenolic spicy styrene	√
2,7-Octadien-4-ol, 2-methyl-6-methylene-, (S)-	Terpenoids	35628-00-3	1.69971	1.0931	pine balsamic	√
Ethanone, 1-(2-pyridinyl)-	Heterocyclic compound	1122-62-9	4.16151	1.37429	popcorn,fatty	√
Naphthalene	Aromatics	91-20-3	2.88894	1.21052	pungent	√
3-Penten-2-one, 4-methyl-	Ketone	141-79-7	0.0430205	1.15538	pungent earthy vegetable	√
4-Hexen-3-one	Ketone	2497-21-4	1.16148	1.21785	pungent ethereal spicy green tropical metallic	√
2-Hepten-1-ol, (E)-	Alcohol	33467-76-4	1.52806	1.07767	pungent fatty plastic green	√
2-Thiophenemethanethiol	Heterocyclic compound	6258-63-5	0.574201	1.28599	roasted coffee fishy	√
3-Mercapto-3-methylbutanol	Alcohol	34300-94-2	2.26999	1.19676	roasted spicy sweet	√
1,4-Dithiane	Amine	505-29-3	2.20615	1.29209	seafood,sulfurous	√
Phenol, 4-ethyl-2-methoxy-	Phenol	2785-89-9	1.80177	1.10764	spicy	√
Pinocamphone	Terpenoids	547-60-4	1.82218	1.08458	spicy	√
D-Carvone	Terpenoids	2244-16-8	0.168749	1.20141	spicy bready caraway	√
trans-3-Methyl-4-octanolide	Ester	39638-67-0	1.8818	1.15447	spicy coconut	√
1,3-Cyclohexadiene, 5-(1,5-dimethyl-4-hexenyl)-2-methyl-, [S-(R*,S*)]-	Terpenoids	495-60-3	0.747763	1.0719	spicy fresh sharp	√
Benzene, (methylthio)-	Sulfur compounds	100-68-5	2.06238	1.18232	spicy woody	√
Phenol, 2-methyl-5-(1-methylethyl)-	Terpenoids	499-75-2	2.53889	1.34996	spicy woody camphoreous	√
4-MethoxycinnamAldehyde	Aldehyde	1963-36-6	1.18869	1.05876	spicy、cinnamon、sweet	√
trans-4-MethoxycinnamAldehyde	Aldehyde	24680-50-0	1.27593	1.07899	spicy、floral、sweet	√
1-Cyclohexene-1-carboxaldehyde, 4-(1-methylethyl)-	Terpenoids	21391-98-0	1.09434	0.972045	/	-
Valerena-4,7(11)-diene	Terpenoids	351222-66-7	0.213892	0.969433	/	-
1,3,6,10-Dodecatetraene, 3,7,11-trimethyl-, (Z,E)-	Terpenoids	26560-14-5	0.63786	0.955998	/	-
Bergamotol, Z-α-trans-	Terpenoids	88034-74-6	1.22893	0.949127	/	-
3-Hydroxy-7,8-dihydro-β-ionol	Terpenoids	172705-13-4	1.16298	0.940962	/	-
(3S,3aS,6R,8aS)-3,8,8-Trimethyl-7-methyleneoctahydro-1H-3a,6-methanoazulene	Terpenoids	31145-21-8	1.67421	0.936385	/	-
Carvone oxide, trans-	Terpenoids	39903-97-4	0.76644	0.92627	/	-
Salvial-4(14)-en-1-one	Terpenoids	73809-82-2	0.678072	0.923953	/	-
(E)-4,8-Dimethylnona-1,3,7-triene	Terpenoids	19945-61-0	1.13193	0.919081	/	-
β-Acorenol	Terpenoids	28400-11-5	0.786817	0.909822	/	-
(3R,3aR,7S,8aS)-3,6,8,8-Tetramethyl-4,7,8,8a-tetrahydro-1H-3a,7-methanoazulen-2(3H)-one	Terpenoids	288249-25-2	0.829131	0.889901	/	-
(1R,4R,4aS,8aR)-4,7-Dimethyl-1-(prop-1-en-2-yl)-1,2,3,4,4a,5,6,8a-octahydronaphthalene	Terpenoids	92692-39-2	0.0286322	0.873863	/	-
(1R,3E,7E,11R)-1,5,5,8-Tetramethyl-12-oxabicyclo[9.1.0]dodeca-3,7-diene	Terpenoids	19888-34-7	0.974586	0.872728	/	-
(2R,3R,6S)-6-Isopropyl-3-methyl-2-(prop-1-en-2-yl)-3-vinylcyclohexanone	Terpenoids	39020-72-9	0.582701	0.858097	/	-
1,3,6,10-Cyclotetradecatetraene, 3,7,11-trimethyl-14-(1-methylethyl)-, [S-(E,Z,E,E)]-	Terpenoids	1898-13-1	0.60539	0.856657	/	-
Spiro[4.5]decan-7-one, 1,8-dimethyl-8,9-epoxy-4-isopropyl-	Terpenoids	61050-91-7	1.43923	0.846811	/	-
(3S,3aR,6R,8aS)-3,7,7-Trimethyl-8-methylenehexahydro-1H-3a,6-methanoazulen-2(3H)-one	Terpenoids	28624-27-3	0.649137	0.836803	/	-
1,7,7-trimethyl-Tricyclo[2.2.1.0(2,6)]heptane	Terpenoids	508-32-7	0.460925	0.674604	/	-
Bicyclo[5.2.0]nonane, 2-methylene-4,8,8-trimethyl-4-vinyl-	Terpenoids	242794-76-9	0.82607	0.669202	/	-
Phenol, 5-methyl-2-(1-methylethyl)-, acetate	Terpenoids	528-79-0	0.658841	0.614826	/	-
2-Naphthalenemethanol, 2,3,4,4a,5,6,7,8-octahydro-α,α,4a,8-tetramethyl-, [2R-(2α,4aβ,8β)]-	Terpenoids	63891-61-2	0.278038	0.600745	/	-
Longifolenaldehyde	Terpenoids	19890-84-7	0.116165	0.578681	/	-
6-Methyl-2-(4-methylcyclohex-3-en-1-yl)hepta-1,5-dien-4-ol	Terpenoids	38142-56-2	0.103326	0.534393	/	-
(4aS,4bR,10aS)-7-Isopropyl-1,1,4a-trimethyl-1,2,3,4,4a,4b,5,6,10,10a-decahydrophenanthrene	Terpenoids	35241-40-8	0.197278	0.461996	/	-
1-Phenanthrenecarboxaldehyde, 1,2,3,4,4a,9,10,10a-octahydro-1,4a-dimethyl-7-(1-methylethyl)-, [1R-(1α,4aβ,10aα)]-	Terpenoids	13601-88-2	0.0355189	0.44653	/	-
1-Isopropyl-4,7-dimethyl-1,2,3,5,6,8a-hexahydronaphthalene	Terpenoids	16729-01-4	0.373478	0.41505	/	-
(3E,7E)-1,5,5,8-Tetramethylcycloundeca-3,7-dienol	Terpenoids	28446-26-6	0.0143449	0.4054	/	-
(4aS,4bS,10aS)-7-Isopropyl-1,1,4a-trimethyl-1,2,3,4,4a,4b,5,9,10,10a-decahydrophenanthrene	Terpenoids	122712-77-0	0.059799	0.382446	/	-
7-Octylidenebicyclo[4.1.0]heptane	Terpenoids	82253-11-0	0.058152	0.363894	/	-
Kessane	Terpenoids	3321-66-2	0.0670734	0.284938	/	-
2-Cyclohexen-1-ol, 1-methyl-4-(1-methylethyl)-, trans-	Terpenoids	29803-81-4	0.0476163	0.173183	/	-
trans-Farnesol	Terpenoids	106-28-5	1.12045	0.710421	floral sweet waxy	-
2-Methyl-1,3-dithiacyclopentane	Heterocyclic compound	5616-51-3	1.16238	1.11176	sulfurous alliaceous	√
dimethyl trisulfide	Sulfur compounds	3658-80-8	0.556398	1.09306	sulfurous onion cooked onion	√
Camphor	Terpenoids	76-22-2	1.92783	0.952476	camphoreous	-
Bicyclo[2.2.1]heptane, 7,7-dimethyl-2-methylene-	Terpenoids	471-84-1	1.09608	0.926264	camphoreous	-
Allyl Sulfur compounds	Sulfur compounds	27817-67-0	2.68394	1.11618	sulfurous,alliaceous onion green	√
3-Mercapto-3-methylbutyl formate (ester)	Ester	50746-10-6	0.600884	1.08231	sulfurous,roasted	√
TriSulfur compounds, dipropyl	Sulfur compounds	6028-61-1	1.58139	1.17491	sulfurous、alliaceous	√
Ethanethioic acid, S-(2-furanylmethyl) ester	Heterocyclic compound	13678-68-7	1.58695	1.14195	sulfurous、roasted	√
Pyridine, 2-methyl-	Heterocyclic compound	109-06-8	3.28723	1.23043	sweat	√
cis-β-Farnesene	Terpenoids	28973-97-9	0.136048	0.769813	citrus green	-
Butanoic acid, 3-methyl-, 3,7-dimethyl-2,6-octadienyl ester, (Z)-	Ester	3915-83-1	1.04532	1.0547	sweaty floral，citrus fruity	√
(+)-3-Carene	Terpenoids	498-15-7	1.0839	1.12899	sweet	√
Cyclohexanepropanoic Acid, 2-propenyl ester	Ester	2705-87-5	0.32846	1.14324	sweet fruity candy waxy	√
Decanal	Aldehyde	112-31-2	0.858856	1.01656	sweet aldehydic waxy orange peel citrus floral	√
Acetoin	Ketone	513-86-0	1.06251	1.36771	sweet buttery	√
2-Furanmethanol	Alcohol	98-00-0	1.25667	1.17661	sweet caramellic bready,coffee	√
2-Acetylbenzofuran	Heterocyclic compound	1646-26-0	2.49815	1.12534	sweet coumarinic floral	√
Citronellal	Terpenoids	106-23-0	1.10133	1.22698	sweet dry floral herbal waxy	√
Benzeneethanol, 4-hydroxy-	Alcohol	501-94-0	0.271028	1.23292	sweet floral fruity	√
Geraniol	Terpenoids	106-24-1	1.28559	1.15826	sweet floral fruity	√
Naphthalene, 2-methyl-	Aromatics	91-57-6	0.168797	1.03635	sweet floral woody	√
Allyl isovalerate	Ester	2835-39-4	1.95532	1.37968	sweet fruity	√
Limonene oxide, cis-	Terpenoids	13837-75-7	0.00392457	0.036661	fresh citrus	-
2,6,10-Dodecatrien-1-ol, 3,7,11-trimethyl-	Terpenoids	4602-84-0	0.252284	0.640666	fresh sweet linden flower floral dry	-
Furfuryl pentanoate	Ester	36701-01-6	0.964133	1.10236	sweet fruity	√
(+)-(E)-Limonene oxide	Terpenoids	6909-30-4	0.0523974	0.163724	green	-
Isopropyl butyrate	Ester	638-11-9	2.1587	1.01076	sweet fruity	√
Hexanoic acid, propyl ester	Ester	626-77-7	1.17624	1.12864	sweet fruity green	√
Butanoic acid, 2-methyl-, 2-methylbutyl ester	Ester	2445-78-5	0.00887761	1.12341	sweet fruity green waxy	√
Citronellyl isobutyrate	Ester	97-89-2	0.257591	1.06456	sweet fruity floral	√
Propanoic acid, 2-methyl-, heptyl ester	Ester	2349-13-5	1.34133	1.14916	sweet green fruity	√
4-Hexen-1-ol, 5-methyl-2-(1-methylethenyl)-, (R)-	Terpenoids	498-16-8	0.440039	0.634506	herbal	-
4-Isopropyl-1-methylcyclohex-2-enol	Terpenoids	619-62-5	0.0051786	0.0448041	herbal	-
α-Pinene	Terpenoids	80-56-8	0.148942	0.584276	herbal fresh camphoreous sweet pine earthy woody	-
1,5-Heptadien-4-one, 3,3,6-trimethyl-	Terpenoids	546-49-6	0.248786	0.592586	herbal honey minty berry	-
Hexanoic acid, pentyl ester	Ester	540-07-8	0.529974	1.04703	sweet green fruity	√
.tau.-Muurolol	Terpenoids	19912-62-0	0.524759	0.80144	herbal spicy honey	-
(+)-α-Pinene	Terpenoids	7785-70-8	0.154177	0.590093	herbal terpenic aromatic minty	-
1H-Cycloprop[e]azulen-4-ol, decahydro-1,1,4,7-tetramethyl-, [1aR-(1aα,4β,4aβ,7α,7aβ,7bα)]-	Terpenoids	552-02-3	3.36579	1.27483	sweet green herbal fruity	√
Pyrazine, methoxy-	Heterocyclic compound	3149-28-8	1.17057	1.07754	sweet nutty	√
BenzAldehyde, 4-methoxy-	Aldehyde	123-11-5	2.85826	1.12929	sweet powdery floral	√
Benzenemethanol, 4-methoxy-	Phenol	105-13-5	1.55276	1.0149	sweet powdery,floral	√
BenzAldehyde, 4-ethoxy-	Aldehyde	10031-82-0	0.648709	1.04095	sweet spicy floral anisic	√
α-Cadinol	Terpenoids	481-34-5	0.534977	0.84694	herbal woody	-
(-)-β-Bourbonene	Terpenoids	5208-59-3	0.557716	0.743187	herbal woody floral balsamic	-
γ-Muurolene	Terpenoids	30021-74-0	0.148425	0.882966	herbal woody spicy	-
d-Nerolidol	Terpenoids	142-50-7	0.355034	0.720944	mild floral	-
3,5,9-Undecatrien-2-one, 6,10-dimethyl-	Ketone	141-10-6	1.19087	1.06322	sweet waxy citrus floral balsamic	√
1-Pentanone, 1-(2-furanyl)-	Heterocyclic compound	3194-17-0	1.66276	1.21902	sweet、caramellic	√
Cyclohexanone, 5-methyl-2-(1-methylethyl)-, trans-	Terpenoids	89-80-5	0.0570536	0.802745	minty	-
2-Cyclohexen-1-one, 2-hydroxy-3-methyl-6-(1-methylethyl)-	Terpenoids	490-03-9	0.520429	0.547867	minty leafy phenolic mentholic herbal woody	-
1,3,8-p-Menthatriene	Terpenoids	18368-95-1	1.50145	1.14143	terpenic camphoreous herbal woody	√
Carveol	Terpenoids	99-48-9	0.0868404	0.641644	minty spearmint cooling green herbal caraway spicy	-
1,4-Methanoazulen-9-ol, decahydro-1,5,5,8a-tetramethyl-, [1R-(1α,3aβ,4α,8aβ,9S*)]-	Terpenoids	465-24-7	0.0474705	0.426349	mossy woody	-
Bicyclo[3.1.0]hexan-3-one, 4-methyl-1-(1-methylethyl)-	Terpenoids	1125-12-8	1.96473	1.10182	thujonic spicy woody	√
Hydrocoumarin	Heterocyclic compound	119-84-6	1.88619	1.08929	tonka	√
5-Azulenemethanol, 1,2,3,3a,4,5,6,7-octahydro-α,α,3,8-tetramethyl-, [3S-(3α,3aβ,5α)]-	Terpenoids	22451-73-6	1.30022	0.960213	spicy	-
2H-Pyran-2-one, 6-pentyl-	Heterocyclic compound	27593-23-3	0.532122	1.23708	tonka coconut creamy fatty waxy	√
4-(1-methylethyl)-Benzaldehyde	Terpenoids	122-03-2	0.101118	0.582043	spicy cumin green herbal	-
Benzoic acid, 4-hydroxy-3-methoxy-, methyl ester	Ester	3943-74-6	1.21602	1.10238	vanilla	√
trans-Geranic acid methyl ester	Ester	1189-09-9	3.93839	1.42686	waxy	√
Hexadecanoic acid, methyl ester	Ester	112-39-0	1.56719	1.23953	waxy	√
2,6-Octadienal, 3,7-dimethyl-, (Z)-	Terpenoids	106-26-3	1.2208	0.998739	sweet citrus	-
Acetic acid, nonyl ester	Ester	143-13-5	0.704702	1.09686	waxy	√
Dodecanal	Aldehyde	112-54-9	0.884589	1.13677	waxy aldehydic citrus green floral	√
2-Nonanol	Alcohol	628-99-9	0.807533	1.17972	waxy green creamy citrus orange cheesy fruity	√
(-)-Carvone	Terpenoids	6485-40-1	0.465508	0.718558	sweet spearmint herbal minty	-
Caryophyllene	Terpenoids	87-44-5	0.00984204	0.186255	sweet woody spicy clove dry	-
1-Oxaspiro[4.5]dec-6-ene, 2,6,10,10-tetramethyl-	Terpenoids	36431-72-8	1.0275	0.954734	tea herbal green tobacco leafy metallic woody spicy	-
2-Naphthalenemethanol, 1,2,3,4,4a,5,6,7-octahydro-α,α,4a,8-tetramethyl-, (2R-cis)-	Terpenoids	1209-71-8	1.43102	1.02846	waxy sweet	√
(E)-2-Decenal	Aldehyde	3913-81-3	0.515645	1.03807	waxy,fatty,earthy green	√
Butyl caprate	Ester	30673-36-0	1.55229	1.07253	whiskey	√
Guaiol	Terpenoids	489-86-1	2.95949	1.33993	woody	√
Humulene	Terpenoids	6753-98-6	0.83016	1.198	woody	√
2H-2,4a-Methanonaphthalen-8(5H)-one, 1,3,4,6,7,8a-hexahydro-1,1,5,5-tetramethyl-	Terpenoids	23787-90-8	1.32261	1.14773	woody	√
α-Muurolene	Terpenoids	10208-80-7	0.888793	1.08072	woody	√
Bicyclo[3.1.0]hexane, 4-methylene-1-(1-methylethyl)-	Terpenoids	3387-41-5	0.612613	1.12301	woody citrus pine spicy	√
(E)-β-Famesene	Terpenoids	18794-84-8	0.63735	0.999029	woody citrus herbal sweet	-
3-Cyclohexen-1-ol, 1-methyl-4-(1-methylethyl)-	Terpenoids	586-82-3	0.00590862	0.044795	woody dry musty	-
Cyclohexanol, 1-methyl-4-(1-methylethenyl)-	Terpenoids	138-87-4	0.105392	0.649518	woody pungent earthy	-
4,8-Methanoazulen-9-ol, decahydro-2,2,4,8-tetramethyl-, stereoisomer	Terpenoids	4586-22-5	1.92671	1.13311	woody spicy earthy	√
Copaene	Terpenoids	3856-25-5	3.01165	1.20922	woody spicy honey	√
Bicyclo[3.1.0]hexan-2-ol, 2-methyl-5-(1-methylethyl)-, (1α,2α,5α)-	Terpenoids	17699-16-0	3.22155	1.26328	woody、balsam	√
(2S,4R)-4-Methyl-2-(2-methylprop-1-en-1-yl)tetrahydro-2H-pyran	Terpenoids	3033-23-6	2.12846	0.976735	green floral geranium powdery metallic	-
The odor quality of compounds were taken from http://www.thegoodscentscompany.com/
“/”Indicates that no aroma related information is found
“-” indicates that the substance is not a characteristic aroma component

## Sheet: Group Ⅱ
Compounds	Class	CAS	M2.Score Contrib(Group - Average), Weight=p1p2	VIP	Odor quality	Characteristic volatile components
3-Buten-2-ol, 4-(2,6,6-trimethyl-2-cyclohexen-1-yl)-, (3E)-	Alcohol	25312-34-9	2.63837	1.2167	sweet floral woody	√
3-Pentenoic Acid, 2,2-dimethyl-	Acid	16642-52-7	2.06497	1.08874	/	√
(4,4-Dimethyl-2,4,5,6-tetrahydro-1H-inden-2-yl)acetic Acid	Acid	113522-67-1	1.43925	0.994445	/	-
Ibuprofen	Acid	15687-27-1	1.39738	1.12866	/	-
Benzenepropanoic Acid, 4-hydroxy-	Acid	501-97-3	1.32097	0.962982	/	-
2-Propenoic Acid, 3-(2-hydroxyphenyl)-	Acid	583-17-5	1.11238	1.35885	/	-
1-Methylcyclohexylcarboxylic Acid	Acid	1123-25-7	0.835109	0.772258	/	-
p-Tolylacetic Acid	Acid	622-47-9	0.621182	0.824077	/	-
Pentandioic Acid, (p-t-butylphenyl) ester	Acid	212762-88-4	0.350043	0.921687	/	-
Benzoic Acid, 2,4-dihydroxy-6-methyl-	Acid	480-64-8	0.173238	0.289957	/	-
Butanoic Acid	Acid	107-92-6	0.305279	0.942093	cheesy buttery fruity	-
2-Pentenoic Acid, 2-methyl-	Acid	3142-72-1	1.59234	1.23659	acidic	-
2-Propenoic Acid, 3-phenyl-	Acid	621-82-9	0.924421	0.972374	balsamic sweet storax cinnamyl	-
Pentanoic Acid, 2-methyl-	Acid	97-61-0	0.753651	1.02092	cheesy	-
9,12,15-Octadecatrienoic Acid, (Z,Z,Z)-	Acid	463-40-1	0.034298	0.222199	fatty	-
Octanal, 2-(phenylmethylene)-	Acid	101-86-0	1.2032	1.17383	floral	-
Benzeneacetic Acid, 4-hydroxy-	Acid	156-38-7	1.56895	1.09155	/	√
6-Octenoic Acid, 3,7-dimethyl-	Acid	502-47-6	0.0179115	0.314445	green grassy smoky fatty floral	-
Acetic Acid, phenoxy-	Acid	122-59-8	1.09076	0.995227	sour sweet honey	-
Acetic Acid, cinnamyl ester	Acid	103-54-8	1.3563	0.885015	sweet floral spicy balsamic cinnamon powdery	-
5,9-Undecadien-2-ol, 6,10-dimethyl-	Alcohol	53837-34-6	2.70987	1.21597	/	√
Benzenemethanol, α-2-propenyl-	Alcohol	936-58-3	2.48072	1.16152	/	√
2-Pentyn-1-ol	Alcohol	6261-22-9	1.88714	1.19949	/	-
3-Pentyn-1-ol	Alcohol	10229-10-4	1.73692	1.00978	/	√
Ethanol, 2-(4-ethylphenoxy)-	Alcohol	54411-10-8	1.56133	1.12136	/	-
3,4-Dimethylcyclohexanol	Alcohol	5715-23-1	1.29197	1.08626	/	-
1,2-Benzenediol, 4-methyl-	Alcohol	452-86-8	1.19921	1.06856	/	-
1,2-Hexanediol, 2-methyl-	Alcohol	56255-50-6	1.14093	1.29657	/	√
2-Hexadecanol	Alcohol	14852-31-4	1.07383	1.05751	/	√
Cyclohexanol, 2,6-dimethyl-	Alcohol	5337-72-4	0.961097	0.980969	/	-
3-Cyclopentyl-1-propanol	Alcohol	767-05-5	0.777235	0.776908	/	-
Cyclooctanemethanol	Alcohol	3637-63-6	0.649155	1.05344	/	-
Cyclopropanemethanol, 2,2,3,3-tetramethyl-	Alcohol	2415-96-5	0.649038	0.879162	/	-
Batilol	Alcohol	544-62-7	0.642831	0.620172	/	-
(S)-2,5-Dimethyl-3-vinylhex-4-en-2-ol	Alcohol	35671-15-9	0.634241	1.27512	/	-
Ethanol, 2-(2-hydroxyethoxy)-, 1-nitrate	Alcohol	20633-16-3	0.583056	0.832905	/	-
7-Octen-2-ol	Alcohol	39546-75-3	0.518729	1.17392	/	-
2,6-Dimethyl-1-nonen-3-yn-5-ol	Alcohol	19780-98-4	0.46946	0.558846	/	-
3-phenoxy-Benzenemethanol	Alcohol	13826-35-2	0.406431	1.19254	/	-
(E)-2,6-Dimethylocta-5,7-dien-2-ol	Alcohol	7643-60-9	0.329963	1.38909	/	-
1,2-Benzenedimethanol	Alcohol	612-14-6	0.246453	1.23383	/	-
6-(p-Tolyl)-2-methyl-2-heptenol, trans-	Alcohol	39599-18-3	0.233279	1.37687	/	-
2-Cyclopentylethanol	Alcohol	766-00-7	0.183434	0.632324	/	-
(2E,4S,7E)-4-Isopropyl-1,7-dimethylcyclodeca-2,7-dienol	Alcohol	198991-79-6	0.109807	1.08046	/	-
Glycerin	Alcohol	56-81-5	0.083576	0.542726	/	-
1,4-BenzenedicarboxAldehyde	Aldehyde	623-27-8	2.23669	1.12535	/	√
2-Octenal, 2-butyl-	Alcohol	13019-16-4	0.201767	0.794024	aldehydic green watery fruity metallic oily tropical fatty sweaty goaty	-
1-Octen-3-ol	Alcohol	3391-86-4	1.83106	1.15437	earthy	-
BenzAldehyde, 3-ethyl-	Aldehyde	34246-54-3	2.18476	1.16324	/	√
AcetAldehyde, (3,3-dimethylcyclohexylidene)-, (Z)-	Aldehyde	26532-24-1	2.05259	1.08438	/	√
3-Nonen-1-ol, (Z)-	Alcohol	10340-23-5	0.00298623	0.913895	fresh waxy green melon rind tropical mushroom	-
Benzenemethanol, 4-hydroxy-	Alcohol	623-05-2	1.57145	1.20662	fruity,sweet	-
1-Pentanol	Alcohol	71-41-0	1.1481	0.902362	fusel oily sweet pungent fermented bready	-
1-Hexanol, 3,5,5-trimethyl-	Alcohol	3452-97-9	0.00138123	0.623281	grassy green weedy floral earthy herbal camphoreous woody	-
BenzAldehyde, 3-hydroxy-	Aldehyde	100-83-4	1.88123	1.18547	/	√
3,6-Nonadien-1-ol, (E,Z)-	Alcohol	56805-23-3	0.43439	1.18596	green	-
3-Penten-2-ol	Alcohol	1569-50-2	0.134022	0.569822	green vinyl	-
4-Heptenal	Aldehyde	62238-34-0	1.14956	1.12203	/	√
1-Cyclohexene-1-carboxAldehyde, 5,5-dimethyl-3-oxo-	Aldehyde	56621-35-3	0.799425	1.22029	/	√
1-Heptanol	Alcohol	111-70-6	1.28309	1.25697	herbal green sweet woody	-
1-Hexanol	Alcohol	111-27-3	0.225562	1.06699	herbal,fruity,sweet green	-
3-Mercapto-3-methylbutanol	Alcohol	34300-94-2	1.86546	1.19676	roasted spicy sweet	-
2-Furanmethanol	Alcohol	98-00-0	0.756688	1.17661	sweet caramellic bready,coffee	-
Benzylamine	Amine	100-46-9	1.51892	1.28912	/	√
3-Phenylpropanol	Alcohol	122-97-4	0.304978	0.954356	sweet spicy fruity floral honey	-
1-Octanol	Alcohol	111-87-5	0.303195	0.870653	waxy green orange aldehydic rose mushroom	-
3,4-Dimethoxytoluene	Aromatics	494-99-5	2.07694	1.08881	/	√
Benzene, 1-methoxy-4-methyl-2-(1-methylethyl)-	Aromatics	31574-44-4	2.05977	1.15872	/	√
Benzene, (1-methyl-1-propylpentyl)-	Aromatics	54932-91-1	1.7633	1.07675	/	√
(3-Bromo-1-methylpropoxymethyl)benzene	Aromatics	51666-29-6	1.76031	1.10879	/	√
2,5-FurandicarboxAldehyde	Aldehyde	823-82-5	1.49422	0.993918	/	-
2-Heptenal, 2-methyl-	Aldehyde	30567-26-1	1.38727	0.866538	/	-
3-MethoxycinnamAldehyde	Aldehyde	56578-36-0	1.38604	0.868334	/	-
BenzAldehyde, 2,4-dihydroxy-3,6-dimethyl-	Aldehyde	34883-14-2	1.25514	0.906706	/	-
(5-bromopentyl)-Benzene,	Aromatics	14469-83-1	1.6755	1.11734	/	√
Benzene, 1-methyl-2-(1-ethylpropyl)-	Aromatics	54410-74-1	1.62039	1.31825	/	√
(1R,4aR,4bS,7S,10aR)-1,4a,7-Trimethyl-7-vinyl-1,2,3,4,4a,4b,5,6,7,8,10,10a-dodecahydrophenanthrene-1-carbaldehyde	Aldehyde	1686-63-1	0.557846	0.95455	/	-
BenzAldehyde	Aldehyde	100-52-7	0.612034	1.02402	fruity	-
BenzAldehyde, 3-methoxy-	Aldehyde	591-31-1	0.0150585	1.40483	anisic	-
Azulene	Aromatics	275-51-4	1.60712	1.17884	/	√
cis-7-Decen-1-al	Aldehyde	21661-97-2	0.345143	0.573077	citrus aldehydic cucumber	-
Benzene, nitroso-	Aromatics	586-96-9	1.31261	1.1896	/	√
2-Nonenal, (E)-	Aldehyde	18829-56-6	1.30478	1.24468	fatty green cucumber	-
(Z,Z)-3,6-Nonadienal	Aldehyde	21944-83-2	0.673936	0.731831	fatty soapy cucumber	-
2-Nonenal	Aldehyde	2463-53-8	0.820049	1.12252	fatty、green	-
4-Isopropylcyclohexa-1,3-dienecarbAldehyde	Aldehyde	1197-15-5	1.60942	1.1294	fatty、spicy	-
Naphthalene, 1,2,3,4,4a,5,6,7-octahydro-4a-methyl-	Aromatics	13943-77-6	1.09852	1.13558	/	√
2-Oxabicyclo[2.2.2]octan-6-ol, 1,3,3-trimethyl-, acetate	Ester	57709-95-2	1.9937	1.202	/	√
Pentadecanoic acid, 14-methyl-, methyl ester	Ester	5129-60-2	1.96196	1.03212	/	√
1-Cyclohexene-1-carboxAldehyde, 4-(1-methylethenyl)-, (S)-	Aldehyde	18031-40-8	0.115597	0.968972	fresh green oily grassy fatty minty cherry	-
5-Heptenal, 2,6-dimethyl-	Aldehyde	106-72-9	0.563353	1.45396	fresh sweet clean green	-
Benzoic acid, 4-ethoxy-, ethyl ester	Ester	23676-09-7	1.9123	1.14322	/	√
(S)-4-(1-Acetoxyallyl)phenyl acetate	Ester	52946-22-2	1.57958	1.01039	/	√
4-Nonenal, (E)-	Aldehyde	2277-16-9	0.340193	1.31958	fruity	-
2-FurAldehyde diethyl acetal	Aldehyde	13529-27-6	0.332201	0.863137	fruity earthy mushroom	-
Methyl 2-butynoate	Ester	23326-27-4	1.53427	1.03532	/	√
BenzAldehyde diethylacetal	Aldehyde	774-48-1	1.70282	1.14474	green	-
(E,E)-2,4-Undecadienal	Aldehyde	30361-29-6	1.52499	1.1061	green	-
Ether,1- propenyl propyl	Ether	3424-89-3	1.52246	1.02923	/	√
4-Heptenal, (Z)-	Aldehyde	6728-31-0	1.04608	1.20179	green	-
Heptanal	Aldehyde	111-71-7	0.859394	1.20494	green	-
Cyclopropanecarboxylic acid chloride	Halogenated hydrocarbons	4023-34-1	1.23832	1.10065	/	√
BenzeneacetAldehyde	Aldehyde	122-78-1	0.0772065	1.12731	green	-
2,6-Nonadienal, (E,Z)-	Aldehyde	557-48-2	0.0424599	1.22892	green fatty dry cucumber	-
6-Octenal, 7-methyl-3-methylene-	Aldehyde	55050-40-3	0.423219	1.35472	juicy aldehydic,floral	-
2-hydroxy-BenzAldehyde	Aldehyde	90-02-8	0.829474	1.21396	medicinal spicy	-
Nonane, 1-iodo-	Halogenated hydrocarbons	4282-42-2	0.23625	1.00804	/	√
4-MethoxycinnamAldehyde	Aldehyde	1963-36-6	0.059812	1.05876	spicy、cinnamon、sweet	-
trans-4-MethoxycinnamAldehyde	Aldehyde	24680-50-0	0.0249971	1.07899	spicy、floral、sweet	-
BenzAldehyde, 4-hydroxy-	Aldehyde	123-08-0	0.205098	0.780669	sweet nutty woody honey metallic	-
2H-Pyran-2-methanol, tetrahydro-	Heterocyclic compound	100-72-1	3.11881	1.31947	/	√
Niacinamide	Amine	98-92-0	1.6702	1.11972	/	-
1,4 Benzodioxan-6-amine	Heterocyclic compound	22013-33-8	2.7527	1.22221	/	√
1-PhenylcyclohexylAmine	Amine	2201-24-3	1.38559	0.930994	/	-
CyclohexanAmine, N-cyclohexyl-	Amine	101-83-7	0.936432	0.860724	/	-
1-ButanAmine, N-methyl-N-2-propenyl-	Amine	24209-62-9	0.841494	0.997811	/	-
Octadecanamide	Amine	124-26-5	0.15214	0.368933	/	-
(Z)-9-Octadecenamide	Amine	301-02-0	0.141468	0.35605	/	-
Formamide, N-phenyl-	Amine	103-70-8	0.10997	1.04042	/	-
Benzidine	Amine	92-87-5	0.0648028	0.918562	/	-
2-Piperidinimine	Heterocyclic compound	22780-54-7	2.27924	1.14357	/	√
Pyrolo[3,2-d]pyrimidin-2,4(1H,3H)-dione	Heterocyclic compound	65996-50-1	2.26482	1.16378	/	√
1H-Pyrazole-1-carboximidamide, 3,5-dimethyl-	Heterocyclic compound	22906-75-8	2.22465	1.11521	/	√
1,4-Methano-1H-Cyclopropa[d]pyridazine, 4,4a,5,5a-tetrahydro-6,6-dimethyl-, (1α,4α,4aα,5aα)-	Heterocyclic compound	109746-10-3	2.04614	1.10486	/	√
4-Aminopyridine	Heterocyclic compound	504-24-5	1.91614	1.11567	/	√
1H-Imidazole, 2-propyl-	Heterocyclic compound	50995-95-4	1.72121	1.08003	/	√
1,3-Benzodioxol-5-ol	Heterocyclic compound	533-31-3	1.68022	1.17931	/	√
Benzene, 1-methyl-3,5-dinitro-	Aromatics	618-85-9	1.39513	1.02647	/	-
Isoelemicin	Aromatics	487-12-7	1.38088	1.00757	/	-
2(1H)-Pyridinone	Heterocyclic compound	142-08-5	1.6651	1.02575	/	√
Methane, di-p-tolyl-	Aromatics	4957-14-6	1.19863	1.02146	/	-
2,5-Furandione, 3-methyl-4-propyl-	Heterocyclic compound	16493-20-2	1.64896	1.02103	/	√
1H-Indene, 2,3-dihydro-4-propyl-	Aromatics	92013-16-6	0.886612	1.03167	/	-
1,2,3,3a,8,9,9a,9b-Octahydrocyclopenta[def]phenanthrene	Aromatics	148145-44-2	0.728069	0.790744	/	-
Benzene, 1-methoxy-2-nitro-	Aromatics	91-23-6	0.710899	0.937084	/	-
1-(3-Methylbutyl)-2,3,5,6-tetramethylbenzene	Aromatics	116761-73-0	0.468622	0.594268	/	-
1,1'-Biphenyl, 4-(1-methylethyl)-	Aromatics	7116-95-2	0.268688	1.22603	/	-
Benzene, 1,2-diethyl-3,4,5,6-tetramethyl-	Aromatics	33884-69-4	0.241185	0.779474	/	-
Naproxen	Aromatics	22204-53-1	0.234381	1.16376	/	-
2-Methylindene	Aromatics	2177-47-1	0.140202	0.901866	/	-
Naphthalene, 1,2-dihydro-4,5,7-trimethyl-	Aromatics	53156-11-9	0.085632	1.27555	/	-
Asarone	Aromatics	2883-98-9	0.0719362	0.417568	/	-
Benzene, (2,2-diethoxyethyl)-	Aromatics	6314-97-2	0.772928	0.796857	fresh green sweet linden flower	-
Naphthalene, 2,3,6-trimethyl-	Aromatics	829-26-5	0.532984	0.583101	fruity dry	-
Anisole	Aromatics	100-66-3	0.277389	0.662602	phenolic gasoline ethereal anise	-
Benzene, 1,2,3-trimethoxy-5-(1-propenyl)-, (E)-	Aromatics	5273-85-8	1.35546	0.970703	spicy floral	-
Benzene, 1,1'-[oxybis(methylene)]bis-	Aromatics	103-50-4	1.32354	0.967732	sweet fruity cherry earthy mushroom	-
2,2'-Ethylidenebis(5-methylfuran)	Heterocyclic compound	3209-79-8	1.56756	1.03517	/	√
N-Benzyloxy-2-carbomethoxyaziridine	Heterocyclic compound	53084-33-6	1.56574	1.09341	/	√
2-PyridinemethanAmine	Heterocyclic compound	3731-51-9	1.52186	1.35439	/	√
2-Hydroxymethylbenzimidazole	Heterocyclic compound	22128-99-0	1.49421	1.16754	/	√
Ethyl mandelate	Ester	774-40-3	1.57107	1.06111	/	-
5-Propoxy-2,2'-bipyridyl	Heterocyclic compound	58792-52-2	1.37613	1.03472	/	√
Dehydromevalonic lactone	Ester	2381-87-5	1.3907	1.13006	/	-
2-Butenoic acid, 2-methyl-, ethyl ester	Ester	55514-48-2	1.26606	1.27688	/	-
2-Butenoic acid, ethyl ester, (Z)-	Ester	6776-19-8	1.2471	0.93149	/	-
Lavandulyl caproate	Ester	59550-36-6	1.21492	0.923863	/	-
Nonanoic acid, 9-oxo-, methyl ester	Ester	1931-63-1	1.07258	1.2207	/	-
3-Methylheptyl acetate	Ester	72218-58-7	1.01469	1.18347	/	-
2-Propenoic acid, 2-methyl-, 3,3,5-trimethylcyclohexyl ester	Ester	7779-31-9	0.976412	0.87988	/	-
2-Propenoic acid, pentyl ester	Ester	2998-23-4	0.866877	1.0386	/	-
Iso-3-thujyl acetate	Ester	62181-90-2	0.818017	1.03372	/	-
Vinyl trans-cinnamate	Ester	17719-70-9	0.656568	1.18567	/	-
2-Butenoic acid, 2-methyl-, 2-methylpropyl ester	Ester	66917-61-1	0.353884	0.884097	/	-
3-Octen-1-ol, acetate, (Z)-	Ester	69668-83-3	0.322917	1.02577	/	-
Nonadecanoic acid, methyl ester	Ester	1731-94-8	0.304815	0.422661	/	-
(1R,5S,6R)-2,7,7-Trimethylbicyclo[3.1.1]hept-2-en-6-yl acetate	Ester	67999-48-8	0.303061	0.942017	/	-
Methylparaben	Ester	99-76-3	0.27984	0.781227	/	-
2,2,4-Trimethyl-1,3-pentanediol diisobutyrate	Ester	6846-50-0	0.252074	0.565756	/	-
(E)-2-Methylbut-2-en-1-yl methacrylate	Ester	88142-95-4	0.124315	0.438629	/	-
Resorcinol monoacetate	Ester	102-29-4	0.117562	0.875292	/	-
Felbamate	Ester	25451-15-4	0.0800912	0.908159	/	-
(3S,3aR)-3-Butyl-3a,4,5,6-tetrahydroisobenzofuran-1(3H)-one	Ester	4567-33-3	0.0594869	0.255046	/	-
Ethanol, 2-methoxy-, acetate	Ester	110-49-6	0.0468393	0.588083	/	-
Acetic acid, (propylthio)-, methyl ester	Ester	20600-65-1	0.0247011	1.32255	/	-
2-Propenoic acid, 2-methyl-, 2-chloroethyl ester	Ester	1888-94-4	0.0208692	1.21689	/	-
1-Butanol, 3-methyl-, formate	Ester	110-45-2	1.28131	0.878737	earthy fruity green waxy	-
n-Propyl acetate	Ester	109-60-4	0.0789156	0.411808	fruity solvent celery fusel raspberry pear	-
Isobornyl formate	Ester	1200-67-5	1.63067	1.0637	balsamic	-
6-Ethyl-5,6-dihydro-2H-pyran-2-one	Heterocyclic compound	19895-35-3	1.35758	1.19753	/	√
Butanoic acid, 3-methyl-, 1-ethenyl-1,5-dimethyl-4-hexenyl ester	Ester	1118-27-0	0.0137482	0.690675	citrus bergamot lavender peach apricot sage	-
2-Picoline, 6-nitro-	Heterocyclic compound	18368-61-1	0.995434	1.07666	/	√
Pantolactone	Ester	599-04-2	0.754312	0.847795	cotton candy	-
Isopropyl myristate	Ester	110-27-0	1.30286	1.28437	fatty	-
Linoleic acid ethyl ester	Ester	544-35-4	0.157555	0.931044	fatty fruity oily	-
2H-Indol-2-one, 1,3-dihydro-	Heterocyclic compound	59-48-3	0.85389	1.04917	/	√
Formic acid, 2-phenylethyl ester	Ester	104-62-1	1.10996	1.23919	floral	-
Cyclopentaneacetic acid, 3-oxo-2-pentyl-, methyl ester	Ester	24851-98-7	1.47706	1.25756	floral,green	-
2(1H)-Pyridinone, 1-cyclohexyl-3,4,5,6-tetramethyl-	Heterocyclic compound	82754-44-7	0.606367	1.1365	/	√
3-Hexen-1-ol, benzoate, (Z)-	Ester	25152-85-6	0.0246976	1.12726	fresh greenfloral	-
Heptane, 2,2,4,6,6-pentamethyl-	Hydrocarbons	13475-82-6	3.08388	1.31408	/	√
Propanoic acid, 2-methyl-, butyl ester	Ester	97-87-0	1.94629	1.15943	fruity	-
Propanoic acid, hexyl ester	Ester	2445-76-3	0.116553	1.28634	fruity	-
Formic acid, octyl ester	Ester	112-32-3	0.840188	0.843421	fruity waxy	-
Butanoic acid, 2-methyl-, 3,7-dimethyl-2,6-octadienyl ester, (E)-	Ester	68705-63-5	0.00257086	0.817377	fruity apple rose	-
Methyl anthranilate	Ester	134-20-3	0.0475709	0.902785	fruity grape orangeflower neroli	-
3-Hexen-1-ol, acetate, (E)-	Ester	3681-82-1	0.684962	1.15565	fruity green	-
Hexanoic acid, 3-methyl-2-butenyl ester	Ester	76649-22-4	0.228382	0.766992	fruity green cheesy	-
Hexanoic acid, 3-phenyl-2-propenyl ester	Ester	6994-20-3	0.000919146	0.111226	fruity green spicy	-
cis-2,6-Dimethyl-2,6-octadiene	Hydrocarbons	2492-22-0	2.1785	1.11903	/	√
(6,6-dimethyl-2-bicyclo[3.1.1]hept-2-enyl)methyl 2-methylpropanoate	Ester	29021-37-2	0.504398	0.676504	fruity woody pine	-
Albene	Hydrocarbons	38451-64-8	1.84744	1.02518	/	√
Isopentyl hexanoate	Ester	2198-61-0	0.560052	1.13771	fruity,green	-
Cyclohexene, 4-methyl-1-(1-methylethenyl)-	Hydrocarbons	586-67-4	1.58931	1.00268	/	√
Furfuryl hexanoate	Ester	39252-02-3	0.383886	0.914709	green fatty musty waxy	-
Butanoic acid, hexyl ester	Ester	2639-63-6	0.652627	0.77932	green sweet fruity apple waxy	-
Undecane, 4,8-dimethyl-	Hydrocarbons	17301-33-6	1.5595	1.13327	/	√
α-Terpinyl acetate	Ester	80-26-2	1.08388	1.25828	herbal	-
Pentadecanoic acid, ethyl ester	Ester	41114-00-5	0.0155467	1.26517	honey sweet	-
β-Phenylethyl butyrate	Ester	103-52-6	1.29366	0.912325	musty sweet floral	-
Hexanedioic acid, dimethyl ester	Ester	627-93-0	1.3931	1.14821	nutty	-
n-Capric acid isobutyl ester	Ester	30673-38-2	0.13044	0.539061	oily sweet brandy apricot fermented cognac	-
Butanoic acid, 3-methyl-, 3,7-dimethyl-2,6-octadienyl ester, (Z)-	Ester	3915-83-1	0.109543	1.0547	sweaty floral，citrus fruity	-
E-1-Methoxy-4-hexene	Hydrocarbons	134777-60-9	1.54893	1.07633	/	√
2-Butenoic acid, hexyl ester	Ester	19089-92-0	0.590951	0.871068	sweet caramellic green fruity vegetable	-
Benzeneacetic acid, methyl ester	Ester	101-41-7	0.890571	0.997029	sweet floral honey spicy waxy	-
2-Buten-1-ol, 3-methyl-, acetate	Ester	1191-16-8	0.0978312	0.622028	sweet fresh fruity balsamic	-
Nonane, 3,7-dimethyl-	Hydrocarbons	17302-32-8	1.45649	1.16653	/	√
Butanoic acid, 2-methyl-, 2-methylpropyl ester	Ester	2445-67-2	0.805771	0.851345	sweet fruity	-
Isopropyl butyrate	Ester	638-11-9	0.2948	1.01076	sweet fruity	-
Allyl isovalerate	Ester	2835-39-4	0.00742709	1.37968	sweet fruity	-
Phenyl salicylate	Ester	118-55-8	0.209356	0.323608	sweet fruity balsamic	-
1-Nonene, 4,6,8-trimethyl-	Hydrocarbons	54410-98-9	1.44551	1.16977	/	√
Isobutyl acetate	Ester	110-19-0	0.683963	0.80156	sweet fruity	-
5-Hexenal, 4-methylene-	Hydrocarbons	17844-21-2	1.30142	1.13616	/	√
Hexadecanoic acid, methyl ester	Ester	112-39-0	0.0348897	1.23953	waxy	-
Ethanone, 1-(1,3-dimethyl-3-cyclohexen-1-yl)-	Ketone	51733-68-7	1.84979	1.05038	/	√
Dodecanoic acid, methyl ester	Ester	111-82-0	0.0182537	0.578229	waxy soapy creamy coconut mushroom	-
Butyl caprate	Ester	30673-36-0	0.690809	1.07253	whiskey	-
Ethanone, 1-(3-hydroxyphenyl)-	Ketone	121-71-1	1.6908	1.19443	/	√
1,1-diethoxy-Ethane	Ether	105-57-7	0.624668	0.614558	ethereal green nutty earthy sweet vegetable	-
Benzene, 1-methoxy-2-methyl-	Ether	578-58-5	0.208972	0.535157	sweet、nutty、floral	-
6-Methyl-6-(5-methylfuran-2-yl)heptan-2-one	Ketone	50464-95-4	1.64937	1.16403	/	√
2,5-Dihydroxy-4-isopropyl-2,4,6-cycloheptatrien-1-one	Ketone	54755-56-5	1.4696	1.12134	/	√
Norbornadieone	Ketone	10218-02-7	1.39432	1.11986	/	√
2'-Ethoxyacetophenone	Ketone	2142-67-8	1.20842	1.06083	/	√
Isopropenyl ethyl ketone	Ketone	25044-01-3	0.71329	1.00456	/	√
2-methylprop-2-enoyl 2-methylprop-2-enoate	Others	760-93-0	1.78565	1.31254	/	√
Phenol, 2-(1-methylpropyl)-	Phenol	89-72-5	1.9238	1.0649	/	√
Hydroquinone	Phenol	123-31-9	1.62543	1.27953	/	√
Bicyclo[2.2.1]heptane, 2-methyl-3-methylene-2-(4-methyl-3-pentenyl)-, (1S-endo)-	Terpenoids	25532-78-9	2.72883	1.22207	/	√
(1S,4S,4aS)-1-Isopropyl-4,7-dimethyl-1,2,3,4,4a,5-hexahydronaphthalene	Terpenoids	267665-20-3	2.70684	1.21405	/	√
1H-Pyrrole-2,5-dione, 3-ethyl-4-methyl-	Heterocyclic compound	20189-42-8	1.68504	1.06715	/	-
(+)-neodihydrocarveol	Terpenoids	18675-33-7	2.12363	1.15522	/	√
cis-Chrysanthenol	Terpenoids	55722-60-6	1.99172	1.06384	/	√
D-Verbenone	Terpenoids	18309-32-5	1.96949	1.08977	/	√
4,4'-Bitriazolyl	Heterocyclic compound	16227-15-9	1.57827	1.15557	/	-
[1S-(1α,7α,8aβ)]-1,2,3,5,6,7,8,8a-octahydro-1,4-dimethyl-7-(1-methylethenyl)-Azulene	Terpenoids	3691-11-0	1.9667	1.14943	/	√
Silphiperfol-5-ene	Terpenoids	138752-24-6	1.8993	1.06395	/	√
2,7-Octadiene-1,6-diol, 2,6-dimethyl-, (E)-	Terpenoids	75991-61-6	1.89859	1.09671	/	√
Eremophilene	Terpenoids	10219-75-7	1.88039	1.12606	/	√
Isopsoralen	Heterocyclic compound	523-50-2	1.47129	1.16786	/	-
Hexahydro-3-butylphthalide	Heterocyclic compound	3553-34-2	1.4518	0.962448	/	-
2,5-Pyrrolidinedione, 1-ethyl-	Heterocyclic compound	2314-78-5	1.42964	1.03916	/	-
Cyclopropanecarboxylic Acid, 2,2-dimethyl-3-(2-methyl-1-propenyl)-, (1R-trans)-	Terpenoids	4638-92-0	1.87507	1.2659	/	√
(1R,1aR,2aS,5R,6R,6aS,7aS)-1,6,6a-trimethyldecahydro-1,2a-methanocyclopropa[b]naphthalen-5-ol	Terpenoids	860769-47-7	1.82381	1.09842	/	√
1H-Pyrrolo[2,3-b]pyridine, 2-(1-methylethyl)-	Heterocyclic compound	27257-18-7	1.29186	1.14755	/	-
Debrisoquine	Heterocyclic compound	1131-64-2	1.21964	0.968572	/	-
trans-O-Dithiane-4,5-diol	Heterocyclic compound	14193-38-5	1.19302	1.14583	/	-
GrAmine	Heterocyclic compound	87-52-5	1.01218	1.14623	/	-
(5R,10R)-10-Methyl-6-methylene-2-(propan-2-ylidene)spiro[4.5]dec-7-ene	Terpenoids	28908-27-2	1.80041	1.09525	/	√
Thiophene, 3-phenyl-	Heterocyclic compound	2404-87-7	0.963486	0.910519	/	-
Ethanone, 1-(5-methyl-1-phenyl-1H-pyrazol-4-yl)-	Heterocyclic compound	6123-63-3	0.898764	1.28703	/	-
Isoquinoline, 1-butyl-3,4-dihydro-	Heterocyclic compound	33351-43-8	0.890159	1.20158	/	-
1,1,7,7a-Tetramethyl-1a,2,6,7,7a,7b-hexahydro-1H-cyclopropa[a]naphthalene	Terpenoids	154098-14-3	1.72138	1.19905	/	√
Hexobarbital	Heterocyclic compound	56-29-1	0.833223	1.23776	/	-
6-Quinolinamine, 2-methyl-	Heterocyclic compound	65079-19-8	0.779619	1.3577	/	-
Glutethimide	Heterocyclic compound	77-21-4	0.730088	1.05086	/	-
(5R,8aR)-5-Propyloctahydroindolizine	Heterocyclic compound	120057-35-4	0.721542	0.724797	/	-
[1α,4aα,8aα]-1,2,4a,5,6,8a-hexahydro-4-7-dimethyl-1-[1-methylethyl]naphthalene	Terpenoids	31983-22-9	1.71595	1.11185	/	√
Ethanol, 2-(2-methyl-5-benzothiazolyl)-	Heterocyclic compound	3921-06-0	0.568718	0.817769	/	-
cis-2-(2-Pentenyl)furan	Heterocyclic compound	70424-13-4	0.556123	1.01846	/	-
2,3,5-Trimethyl-6-ethylpyrazine	Heterocyclic compound	17398-16-2	0.536423	0.733922	/	-
3,5-Dimethyl-1-butylpyrazole	Heterocyclic compound	2655-37-0	0.474757	0.895939	/	-
(1R,4S,9aS)-1-Methyl-4-((Z)-pent-2-en-4-yn-1-yl)octahydro-1H-quinolizine	Heterocyclic compound	151805-13-9	0.437045	0.703498	/	-
3-Imidazol-1-ylpropanenitrile	Heterocyclic compound	23996-53-4	0.432111	1.23896	/	-
1,7-Diazabicyclo[2.2.0]heptane	Heterocyclic compound	279-42-5	0.377384	1.29629	/	-
Guvacoline	Heterocyclic compound	495-19-2	0.373414	1.30072	/	-
1H-Pyrrole-2,5-dione, 3-ethenyl-4-methyl-	Heterocyclic compound	21494-57-5	0.326879	0.94575	/	-
1H-Imidazole-4-methanol	Heterocyclic compound	822-55-9	0.313289	0.864798	/	-
[1,3]Dioxolo[4,5-j]phenanthridine	Heterocyclic compound	224-11-3	0.302078	0.439071	/	-
2,4-Dimethylfuran	Heterocyclic compound	3710-43-8	0.268418	1.14574	/	-
1,3-Dioxolane, 2-butyl-2-ethyl-	Heterocyclic compound	935-49-9	0.216678	0.497916	/	-
Acridine	Heterocyclic compound	260-94-6	0.210551	0.677025	/	-
Dibenzo-p-dioxin	Heterocyclic compound	262-12-4	0.202754	0.764978	/	-
Anastrozole	Heterocyclic compound	120511-73-1	0.19345	0.378927	/	-
Carbamazepine	Heterocyclic compound	298-46-4	0.189868	0.361916	/	-
3-n-Propyl-2-pyrazolin-5-one	Heterocyclic compound	29211-70-9	0.143478	1.13349	/	-
1H-Pyrrole-3-carbonitrile	Heterocyclic compound	7126-38-7	0.116342	1.11973	/	-
5H-Furo[3,2-g][1]benzopyran-5-one, 4-hydroxy-7-methyl-	Heterocyclic compound	4481-60-1	0.104643	0.316509	/	-
Dictamnine	Heterocyclic compound	484-29-7	0.0983978	0.588672	/	-
Cannabinol	Heterocyclic compound	521-35-7	0.0951729	0.374439	/	-
Nifedipine	Heterocyclic compound	21829-25-4	0.0847905	0.367454	/	-
1-(2-Hydroxyethyl)-1,2,4-triazole	Heterocyclic compound	3273-14-1	0.0811374	0.852337	/	-
Pentobarbital	Heterocyclic compound	76-74-4	0.0792507	0.248432	/	-
N-Benzo[1,2,5]thiadiazol-5-yl-acetamide	Heterocyclic compound	21110-91-8	0.0662965	0.475377	/	-
1-Pentanone, 1-(2-thienyl)-	Heterocyclic compound	53119-25-8	0.0653095	0.378615	/	-
3-Methylbenzothiophene	Heterocyclic compound	1455-18-1	0.0572191	0.354759	/	-
Benzo[b]naphtho[2,1-d]thiophene	Heterocyclic compound	239-35-0	0.052002	0.339997	/	-
1-Methyl-2,4,5-trioxoimidazolidine	Heterocyclic compound	3659-97-0	0.0480749	0.521531	/	-
(S)-8,9-dihydro-8-(1-hydroxy-1-methylethyl)-2H-Furo[2,3-h]-1-benzopyran-2-one	Heterocyclic compound	3804-70-4	0.0279441	0.264059	/	-
2-[3-Methoxyphenyl]-4H-1-benzopyran-4-one	Heterocyclic compound	53906-83-5	0.0243071	0.264776	/	-
4H-1-Benzopyran-4-one, 7-hydroxy-3-phenyl-	Heterocyclic compound	13057-72-2	0.0241302	0.279345	/	-
2(5H)-Furanone, 5-ethyl-3-hydroxy-4-methyl-	Heterocyclic compound	698-10-2	0.773376	0.984855	sweet fruity caramellicnutty butterscotch	-
Bicyclo[3.1.1]hept-2-ene, 2,6-dimethyl-6-(4-methyl-3-pentenyl)-	Terpenoids	17699-05-7	1.68093	1.20086	/	√
Fenchone	Terpenoids	1195-79-5	1.66441	1.01003	/	√
2-Acetyl-1,4,5,6-tetrahydropyridine	Heterocyclic compound	25343-57-1	0.449951	1.11258	caramellic	-
2-Methyl-3(2-furyl)acrolein	Heterocyclic compound	874-66-8	0.125606	0.68979	cinnamon woody herbal spicy woody medicinal	-
2H-Pyran-2-one, tetrahydro-6-(2-pentenyl)-, (Z)-	Heterocyclic compound	25524-95-2	0.59358	0.666043	creamy waxy jasmin peach coconut	-
3-Methoxy-2,5-dimethylpyrazine	Heterocyclic compound	19846-22-1	0.466382	1.43204	earthy	-
2-Furanmethanol, 5-ethenyltetrahydro-α,α,5-trimethyl-, cis-	Heterocyclic compound	5989-33-3	0.57589	1.02423	earthy floral sweet woody	-
2-Ethyl-3-methoxypyrazine	Heterocyclic compound	25680-58-4	0.411824	1.42204	earthy green	-
Benzene, 1-(1,5-dimethylhexyl)-4-methyl-	Terpenoids	1461-02-5	1.56593	1.08897	/	√
Pyrazine, 2,6-dimethyl-	Heterocyclic compound	108-50-9	0.303004	0.575219	ethereal cocoa nutty roasted meaty roasted brown coffee buttermilk	-
5-Thiazoleethanol, 4-methyl-	Heterocyclic compound	137-00-8	0.0231015	0.91898	fatty nutty yeasty sulfurous	-
2-(Methylmercapto)benzothiazole	Heterocyclic compound	615-22-5	0.0398254	1.02157	fatty woody smoky	-
Thiazole, 4,5-dimethyl-	Heterocyclic compound	3581-91-7	1.7029	1.24645	fishy,roasted nutty green	-
2H-Pyran-3-ol, 6-ethenyltetrahydro-2,2,6-trimethyl-	Heterocyclic compound	14049-11-7	0.475849	1.27502	floral	-
Furan, 2-pentyl-	Heterocyclic compound	3777-69-3	0.280598	0.923042	fruity、green、earthy	-
2-((3,3-Dimethyloxiran-2-yl)methyl)-3-methylfuran	Heterocyclic compound	92356-06-4	1.71356	1.22089	green	-
Pyridine, 2-hexyl-	Heterocyclic compound	1129-69-7	1.6889	1.13124	green fatty mutton	-
Pyrazine, (2-methylpropyl)-	Heterocyclic compound	29460-92-2	1.51246	0.955343	green vegetable fruity	-
(1aR,1bS,2aS,5S,5aS,7aS)-2,2,5,7a-Tetramethyldecahydrocyclopenta[2',3']cyclobuta[1',2':3,4]benzo[1,2-b]oxirene	Terpenoids	104188-24-1	1.52601	1.07005	/	√
1(3H)-Isobenzofuranone, 3-butylidene-	Heterocyclic compound	551-08-6	0.476318	1.3217	herbal	-
3-Butylisobenzofuran-1(3H)-one	Heterocyclic compound	6066-49-5	1.39277	0.974493	herbal phenolic celery	-
Quinoline	Heterocyclic compound	91-22-5	1.37569	1.26215	medicinal musty tobacco rubbery earthy	-
Pyrazine, 2-ethyl-3-methyl-	Heterocyclic compound	15707-23-0	0.26536	0.578881	nutt	-
Pyrazine, 2-ethyl-3,5-dimethyl-	Heterocyclic compound	13925-07-0	0.355928	0.666359	nutty burnt roasted coffee	-
2-Acetyl-3-methylpyrazine	Heterocyclic compound	23787-80-6	0.387477	0.679423	nutty flesh hazelnut roasted grain toasted corn chip vegetable caramellic	-
4-Methylthiazole	Heterocyclic compound	693-95-8	0.492636	0.719618	nutty green vegetable tomato	-
Pyrazine, 3-ethyl-2,5-dimethyl-	Heterocyclic compound	13360-65-1	0.355539	0.667693	nutty potato cocoa roasted	-
(-)-Aristolene	Terpenoids	6831-16-9	1.51928	1.06539	/	√
Furan, 2-(1-pentenyl)-, (E)-	Heterocyclic compound	20992-69-2	0.164036	0.903618	roasted	-
5,7-Octadien-4-one, 2,6-dimethyl-, (Z)-	Terpenoids	3588-18-9	0.882117	1.23864	/	√
2-Furanmethanethiol, 5-methyl-	Heterocyclic compound	59303-05-8	1.1525	0.953314	sulfurous roasted	-
Benzothiazole	Heterocyclic compound	95-16-9	1.74797	0.977836	sulfurous vegetable cooked nutty	-
Ethanethioic acid, S-(2-furanylmethyl) ester	Heterocyclic compound	13678-68-7	1.40382	1.14195	sulfurous、roasted	-
Pyridine, 2-methyl-	Heterocyclic compound	109-06-8	0.838641	1.23043	sweat	-
1,3-Dioxolane, 4-methyl-2-(2-methylpropyl)-	Heterocyclic compound	18433-93-7	0.86775	0.915118	sweet fruity tropical sour ripe dairy buttery	-
Ethanone, 1-(2-furanyl)-	Heterocyclic compound	1192-62-7	1.02449	0.94296	sweet nutty toasted milky	-
Maltol	Heterocyclic compound	118-71-8	0.523226	1.24368	sweet caramellic	-
2-Acetylbenzofuran	Heterocyclic compound	1646-26-0	1.13411	1.12534	sweet coumarinic floral	-
Neric Acid	Terpenoids	4613-38-1	0.565239	1.17906	/	√
2(3H)-Furanone, 5-butyldihydro-4-methyl-, cis-	Heterocyclic compound	55013-32-6	1.45184	0.982507	sweet spicy coconut vanilla	-
Coumarin	Heterocyclic compound	91-64-5	1.44267	0.947921	sweet tonka	-
Furan, 2-[(methyldithio)methyl]-	Sulfur compounds	57500-00-2	2.04991	1.09257	alliaceous、sulfurous、roasted	√
Hydrocoumarin	Heterocyclic compound	119-84-6	1.73626	1.08929	tonka	-
Indole, 3-methyl-	Heterocyclic compound	83-34-1	2.1361	1.10355	animal	√
Bornyl acetate	Terpenoids	76-49-3	1.9725	1.20704	balsamic,woody herbal	√
Isomaltol	Heterocyclic compound	3420-59-5	2.42536	1.16478	burnt、caramellic、fruity	√
Butanoic acid, 2-butoxy-1-methyl-2-oxoethyl ester	Ester	7492-70-8	1.15266	1.0597	buttery	√
Erucin	Others	4430-36-8	1.64488	1.1592	cabbage radish	√
Fenchol	Terpenoids	1632-73-1	1.86084	1.09314	camphoreous pine woody sweet	√
Thujone	Terpenoids	546-80-5	2.10727	1.15937	cedar thujonic	√
2-Heptanone	Ketone	110-43-0	2.30286	1.17048	cheesy	√
BenzAldehyde, 2-methyl-	Aldehyde	529-20-4	1.34758	1.02943	cherry	√
5-Hepten-2-one, 6-methyl-	Ketone	110-93-0	2.39247	1.15973	citrus	√
Khusimyl methyl ether	Hydrocarbons	300349-20-6	1.28697	1.13405	/	-
1-Dodecene	Hydrocarbons	112-41-4	1.11794	0.794852	/	-
Cyclooctane, 1,5-dimethyl-2,6-bis(methylene)-	Hydrocarbons	74301-13-6	0.731494	0.841261	/	-
2,4,6-Octatriene, 3,4-dimethyl-	Hydrocarbons	57396-75-5	0.727647	0.884048	/	-
Hexacosane	Hydrocarbons	630-01-3	0.58043	0.608807	/	-
Undecane, 4,4-dimethyl-	Hydrocarbons	17312-68-4	0.570202	0.931681	/	-
1-Tridecyne	Hydrocarbons	26186-02-7	0.553297	0.92939	/	-
Decane	Hydrocarbons	124-18-5	0.505819	0.794292	/	-
Z-Butylidenephthalide	Hydrocarbons	72917-31-8	0.489378	1.3124	/	-
Dicyclopentadiene	Hydrocarbons	77-73-6	0.301263	0.867923	/	-
Undecane, 4-methyl-	Hydrocarbons	2980-69-0	0.189602	1.18439	/	-
Heptane, 3,3,5-trimethyl-	Hydrocarbons	7154-80-5	0.18175	0.650416	/	-
2,6-Dimethyldecane	Hydrocarbons	13150-81-7	0.12807	0.971787	/	-
Dodecane, 4,6-dimethyl-	Hydrocarbons	61141-72-8	0.0163514	0.57697	/	-
2-Methyl-7-exo-vinylbicyclo[4.2.0]oct-1(2)-ene	Hydrocarbons	107914-89-6	8.65242e-05	0.341888	/	-
1,6-Octadien-3-ol, 3,7-dimethyl-, formate	Ester	115-99-1	1.18275	1.07444	citrus herbal,green woody	√
Nonane	Hydrocarbons	111-84-2	0.930209	1.16777	gasoline	-
Levomenthol	Terpenoids	2216-51-5	1.17972	1.01083	cooling mentholic minty	√
2,4-Decadienal	Hydrocarbons	2363-88-4	1.20063	0.816072	orange sweet fresh citrus green	-
2-Octanone	Ketone	111-13-7	1.76974	1.07666	earthy woody herbal	√
2-Acetyl-3-ethylpyrazine	Heterocyclic compound	32974-92-8	2.16491	1.0828	earthy potato nutty	√
5-Hydroxymethylfurfural	Aldehyde	67-47-0	0.99879	1.23701	fatty buttery musty waxy caramellic	√
Megastigmatrienone	Ketone	38818-55-2	1.5374	0.954027	/	-
3-Hexanone, 1-phenyl-	Ketone	29898-25-7	1.4748	1.11792	/	-
3,5-Octadien-2-one	Ketone	38284-27-4	1.66843	1.02597	fatty、fruity、mushroom	√
1,3-Cyclopentanedione, 2-acetyl-4-methyl-	Ketone	4056-69-3	1.44883	1.12522	/	-
2(1H)-Naphthalenone, 3,4,5,6,7,8-hexahydro-	Ketone	13837-12-2	1.44584	1.15055	/	-
2,4-Heptadien-1-ol, (E,E)-	Alcohol	33467-79-7	1.3331	1.18804	fatty、green、fruity	√
1-Butanone, 2-hydroxy-1-phenyl-	Ketone	16183-46-3	1.24031	1.12659	/	-
CinnamAldehyde, α-pentyl-	Aldehyde	122-40-7	1.5217	1.00896	floral	√
1,3-Cyclohexadiene-1-carboxylic acid, 2,6,6-trimethyl-, ethyl ester	Ester	35044-59-8	1.68935	1.19442	floral	√
3-Penten-2-one, 4-(acetyloxy)-, (Z)-	Ketone	38365-58-1	0.596271	1.18836	/	-
3-Penten-2-one, 4-methoxy-	Ketone	2845-83-2	0.571557	0.726378	/	-
5'-Hydroxy-2',3',4'-trimethylacetophenone	Ketone	13667-28-2	0.504965	1.15919	/	-
4-Methyl-5-nonanone	Ketone	35900-26-6	0.474183	1.15975	/	-
2,4,4-Trimethyl-3-(3-methylbutyl)cyclohex-2-enone	Ketone	88725-82-0	0.413131	0.633616	/	-
Ethanone, 1-(2-methyl-1-cyclopenten-1-yl)-	Ketone	3168-90-9	0.308482	0.928742	/	-
Ethanone, 1-(2,4-dihydroxyphenyl)-	Ketone	89-84-9	0.248534	0.93467	/	-
3-Isopropylidene-5-methyl-hex-4-en-2-one	Ketone	64149-32-2	0.115038	0.658486	/	-
spiro[3-oxatricyclo[3.3.1.02,4]nonane-8,1'-cyclopropane]-6-one	Ketone	109637-57-2	0.104071	1.40159	/	-
Ethanone, 1-(2-hydroxy-4-methoxyphenyl)-	Ketone	552-41-0	0.0826464	0.312237	/	-
2,6,6-Trimethylbicyclo[3.2.0]hept-2-en-7-one	Ketone	4613-37-0	0.0792287	0.717898	/	-
1-Pentanone, 1-phenyl-	Ketone	1009-14-9	0.56195	1.12866	balsamic	-
1-Penten-3-one, 1-(4-methoxyphenyl)-4-methyl-	Ketone	103-13-9	0.029483	1.07488	caramellic fruity buttery	-
Acetophenone, 4'-hydroxy-	Ketone	99-93-4	2.52094	1.1855	floral	√
Geranyl acetate	Terpenoids	105-87-3	1.36445	1.03723	floral lavender green waxy	√
Citronellol	Terpenoids	106-22-9	1.23434	1.07509	floral waxy citrus	√
2-Butenal, 2-methyl-4-(2,6,6-trimethyl-1-cyclohexen-1-yl)-	Aldehyde	3155-71-3	1.38623	1.11272	floral,woody	√
5,9-Undecadien-2-one, 6,10-dimethyl-	Ketone	689-67-8	1.89054	1.00735	fresh floral green fruity	√
Cyclopentanone, 2-(2-hexenyl)-	Ketone	34687-46-2	0.0449527	1.35769	floral	-
5,9,13-Pentadecatrien-2-one, 6,10,14-trimethyl-, (E,E)-	Ketone	1117-52-8	0.389296	0.7592	flower	-
cis-3-Hexenyl isovalerate	Ester	35154-45-1	1.89065	1.08584	fresh green fruity	√
Hexanal	Aldehyde	66-25-1	1.57111	1.08796	fresh green fatty aldehydic grassy leafy fruity sweaty	√
3-Octen-2-one, 7-methyl-	Ketone	33046-81-0	0.54091	0.82409	fruity fatty oily lactonic nutty meaty	-
3,5-Octadien-2-one, (E,E)-	Ketone	30086-02-3	1.47512	0.992001	fruity green grassy	-
5-Methyl-(E)-2-hepten-4-one	Ketone	102322-83-8	1.551	1.21252	hazelnut nutty	-
Piperitenone oxide	Ketone	35178-55-3	0.718507	0.82609	herbal minty	-
1-Hepten-3-one	Ketone	2918-13-0	0.595045	0.772954	metallic	-
5,9-Undecadien-2-one, 6,10-dimethyl-, (E)-	Ketone	3796-70-1	2.22375	1.0903	fresh green fruity waxy	√
Benzenemethanol, α-methyl-	Alcohol	98-85-1	2.21509	1.1269	fresh sweet	√
Cyclohexanecarboxylic Acid	Acid	98-89-5	1.62288	1.02482	fruity	√
2-Pentadecanone, 6,10,14-trimethyl-	Ketone	502-69-2	1.06362	0.842985	oily herbal woody floral	-
BenzAldehyde, 3-methyl-	Aldehyde	620-23-5	1.29748	1.03874	fruity	√
3-Penten-2-one, 4-methyl-	Ketone	141-79-7	0.314549	1.15538	pungent earthy vegetable	-
4-Hexen-3-one	Ketone	2497-21-4	0.787788	1.21785	pungent ethereal spicy green tropical metallic	-
2-Cyclohexen-1-one, 4-(3-hydroxy-1-butenyl)-3,5,5-trimethyl-	Ketone	34318-21-3	1.35807	0.949942	spicy	-
1,2-Cyclohexanedione	Ketone	765-87-7	0.5845	0.810904	sweet acorn nut skin maple caramellic brothy	-
2-Butanone, 4-(4-hydroxy-3-methoxyphenyl)-	Ketone	122-48-5	1.23573	0.915991	sweet spicy woody phenolic creamy	-
3,5,9-Undecatrien-2-one, 6,10-dimethyl-	Ketone	141-10-6	0.139754	1.06322	sweet waxy citrus floral balsamic	-
Cyclohexanone, 2,2,6-trimethyl-	Ketone	2408-37-9	0.356975	1.38126	thujonic、pungent	-
2-Undecanone	Ketone	112-12-9	1.02607	0.966075	waxy fruity creamy fatty floral	-
Benzyl nitrile	Nitrogen compounds	140-29-4	0.785026	1.00696	/	-
3-Buten-2-one, 4-(2,6,6-trimethyl-1-cyclohexen-1-yl)-, semicarbazone	Nitrogen compounds	2302-89-8	0.538021	0.825939	/	-
BenzAldehyde, 4-ethyl-	Aldehyde	4748-78-1	1.26603	1.15185	fruity	√
Thiocyanic acid, 2-propenyl ester	Others	764-49-8	1.03873	1.27137	/	-
Butanoic acid, anhydride	Others	106-31-0	1.27063	1.09829	butter	-
Hexanoic acid, methyl ester	Ester	106-70-7	2.00053	1.20451	fruity	√
3-Buten-2-one, 4-(2,2,6-trimethyl-7-oxabicyclo[4.1.0]hept-1-yl)-	Terpenoids	23267-57-4	1.5445	1.03561	fruity	√
Butanoic acid, propyl ester	Ester	105-66-8	2.02783	1.16303	fruity sweet	√
Phenol, 4-heptyl-	Phenol	1987-50-4	1.55012	0.990183	/	-
Acetaminophen	Phenol	103-90-2	1.11644	1.08116	/	-
[1,1'-Biphenyl]-2,2'-diol	Phenol	1806-29-7	0.846663	1.3048	/	-
2-Naphthalenol	Phenol	135-19-3	0.593308	1.26694	/	-
Phenol, 4-octyl-	Phenol	1806-26-4	0.532449	0.89574	/	-
Phenol, 2-(1,1-dimethylethyl)-	Phenol	88-18-6	0.307998	0.86678	/	-
(E)-4-(3-Hydroxyprop-1-en-1-yl)-2-methoxyphenol	Phenol	32811-40-8	0.197231	0.36808	/	-
9,10-Anthracenedione, 1-hydroxy-	Phenol	129-43-1	0.00593383	0.639736	/	-
Hexanoic acid, 2-methylpropyl ester	Ester	105-79-3	1.93492	1.04817	fruity, green	√
Octane	Hydrocarbons	111-65-9	1.46192	1.06252	gasoline	√
Phenol, 4-ethyl-2-methoxy-	Phenol	2785-89-9	1.34331	1.10764	spicy	-
Benzenemethanol, 4-methoxy-	Phenol	105-13-5	1.27775	1.0149	sweet powdery,floral	-
Thiocyanic acid, phenylmethyl ester	Sulfur compounds	3012-37-1	1.44093	1.1231	/	-
Dicyclohexyldisulphide	Sulfur compounds	2550-40-5	0.762196	0.768482	alliaceous onion eggy coffee clam seafood	-
Diallyl disulphide	Sulfur compounds	2179-57-9	0.0145293	0.270914	alliaceous onion garlic metallic	-
2-Penten-1-ol, (Z)-	Alcohol	1576-95-0	1.87915	1.08142	green	√
3-Cyclohexene-1-methanethiol, α,α,4-trimethyl-	Sulfur compounds	71159-90-5	1.5731	1.15037	citrus sulfurous aromatic grapefruit naphthyl resinous woody	-
2,4-Octadienal, (E,E)-	Aldehyde	30361-28-5	1.84754	1.09465	green	√
2,4-Hexadienal, (E,E)-	Aldehyde	142-83-6	1.48483	1.10686	green	√
Benzene, (isothiocyanatomethyl)-	Sulfur compounds	622-78-6	0.655622	0.950814	watercress dusty medicinal horseradish	-
2-Hexenal	Aldehyde	505-57-7	0.806686	1.18754	green	√
4-Pentenyl Acetate	Ester	1576-85-8	1.15795	1.11833	green	√
3-Oxatricyclo[4.1.1.0(2,4)]octane, 2,7,7-trimethyl-	Terpenoids	1686-14-2	1.69303	1.12644	green	√
Heptane, 1,1-dimethoxy-	Hydrocarbons	10032-05-0	1.80599	1.05064	green privet fruity	√
2-Nonen-1-ol, (E)-	Alcohol	31502-14-4	1.01306	1.05244	green waxy violet melon	√
3-Hexen-1-ol, (E)-	Alcohol	928-97-2	0.776309	1.1765	green,floral earthy	√
Bicyclo[2.2.1]heptan-2-ol, 1,7,7-trimethyl-, formate, endo-	Ester	7492-41-3	1.589	1.12783	green、earthy、herbal	√
(1S,2E,6E,10R)-3,7,11,11-Tetramethylbicyclo[8.1.0]undeca-2,6-diene	Terpenoids	24703-35-3	1.63895	1.02821	green、woody、weedy	√
2H-Pyran, 2-ethenyltetrahydro-2,6,6-trimethyl-	Heterocyclic compound	7392-19-0	2.7181	1.23768	herbal	√
Benzene, 1-(1,5-dimethyl-4-hexenyl)-4-methyl-	Terpenoids	644-30-4	1.41686	1.05071	herbal	√
2-methyl-3-Pentanone	Ketone	565-69-5	2.41847	1.21299	mint	√
Carvone	Terpenoids	99-49-0	1.37626	1.20002	minty licorice	√
(-)-trans-Pinane	Terpenoids	33626-25-4	1.76801	1.21359	/	-
Phenol, 2-methyl-	Phenol	95-48-7	0.988977	1.0148	musty medicinal herbal	√
2,6,6-Trimethyl-2-cyclohexene-1,4-dione	Ketone	1125-21-9	2.23058	1.17447	musty、woody、sweet、tea	√
BenzAldehyde, 2,4-dimethyl-	Aldehyde	15764-16-6	1.2509	1.14961	naphthyl、cherry	√
2-Cyclohexen-1-one, 3-methyl-	Ketone	1193-18-6	1.49386	1.00119	nutty	√
Tricyclo[2.2.1.0(2,6)]heptane-3-methanol, 2,3-dimethyl-	Terpenoids	29550-55-8	1.57661	1.15013	/	-
2-Ethoxy-3-methylpyrazine	Heterocyclic compound	32737-14-7	2.17493	1.11839	nutty roasted pineapple earthy	√
2-methoxy-Phenol	Phenol	90-05-1	1.61738	1.00508	phenolic	√
1,2-Propanedione, 1-phenyl-	Ketone	579-07-7	1.05331	1.14404	plastic、buttery、honey	√
1,6,10-Dodecatriene, 7,11-dimethyl-3-methylene-	Terpenoids	77129-48-7	1.47012	1.08423	/	-
(1R,3aR,4aR,8aR)-1,4,4,6-Tetramethyl-1,2,3,3a,4,4a,7,8-octahydrocyclopenta[1,4]cyclobuta[1,2]benzene	Terpenoids	94482-89-0	1.43132	1.05564	/	-
(1R,3aS,8aS)-7-Isopropyl-1,4-dimethyl-1,2,3,3a,6,8a-hexahydroazulene	Terpenoids	36577-33-0	1.39355	1.01168	/	-
Bicyclo[2.2.1]heptane, 2-chloro-1,7,7-trimethyl-, (1R-endo)-	Terpenoids	30462-53-4	1.37716	1.08301	/	-
10,10-Dimethyl-2,6-dimethylenebicyclo[7.2.0]undecane	Terpenoids	357414-37-0	1.34719	1.15663	/	-
1-Cyclohexene-1-carboxaldehyde, 4-(1-methylethyl)-	Terpenoids	21391-98-0	1.33594	0.972045	/	-
β-Acorenol	Terpenoids	28400-11-5	1.30668	0.909822	/	-
1,3,6,10-Cyclotetradecatetraene, 3,7,11-trimethyl-14-(1-methylethyl)-, [S-(E,Z,E,E)]-	Terpenoids	1898-13-1	1.27856	0.856657	/	-
(1R,3E,7E,11R)-1,5,5,8-Tetramethyl-12-oxabicyclo[9.1.0]dodeca-3,7-diene	Terpenoids	19888-34-7	1.21965	0.872728	/	-
Bergamotol, Z-α-trans-	Terpenoids	88034-74-6	1.20537	0.949127	/	-
(2R,3R,6S)-6-Isopropyl-3-methyl-2-(prop-1-en-2-yl)-3-vinylcyclohexanone	Terpenoids	39020-72-9	1.17045	0.858097	/	-
2-Naphthalenemethanol, 1,2,3,4,4a,5,6,8a-octahydro-α,α,4a,8-tetramethyl-, [2R-(2α,4aα,8aβ)]-	Terpenoids	473-16-5	1.16526	1.30669	/	-
(E)-4,8-Dimethylnona-1,3,7-triene	Terpenoids	19945-61-0	1.15299	0.919081	/	-
α-Corocalene	Terpenoids	20129-39-9	1.13319	1.24114	/	-
3-Hydroxy-7,8-dihydro-β-ionol	Terpenoids	172705-13-4	1.11366	0.940962	/	-
(1R,4R,4aS,8aR)-4,7-Dimethyl-1-(prop-1-en-2-yl)-1,2,3,4,4a,5,6,8a-octahydronaphthalene	Terpenoids	92692-39-2	1.11178	0.873863	/	-
(2R,8R,8aS)-8,8a-Dimethyl-2-(prop-1-en-2-yl)-1,2,3,7,8,8a-hexahydronaphthalene	Terpenoids	5090-61-9	1.11127	0.877197	/	-
2-Thiophenemethanethiol	Heterocyclic compound	6258-63-5	2.40664	1.28599	roasted coffee fishy	√
o-Cymene	Terpenoids	527-84-4	0.87114	1.18552	/	-
(3S,3aS,6R,8aS)-3,8,8-Trimethyl-7-methyleneoctahydro-1H-3a,6-methanoazulene	Terpenoids	31145-21-8	0.843182	0.936385	/	-
Di-epi-α-cedrene-(I)	Terpenoids	21996-77-0	0.730975	1.33881	/	-
Bicyclo[3.1.1]hept-2-ene-2-carboxylic acid, 6,6-dimethyl-	Terpenoids	19250-17-0	0.707384	1.03071	/	-
4a(2H)-Naphthalenol, 1,3,4,5,6,8a-hexahydro-4,7-dimethyl-1-(1-methylethyl)-, (1S,4S,4aS,8aR)-	Terpenoids	73365-77-2	0.634518	1.06445	/	-
D-Carvone	Terpenoids	2244-16-8	1.38212	1.20141	spicy bready caraway	√
1H-3a,7-Methanoazulene, 2,3,4,7,8,8a-hexahydro-3,6,8,8-tetramethyl-, (3R,3aS,7S,8aR)-	Terpenoids	65354-33-8	0.471877	1.24662	/	-
6-Octen-1-ol, 7-methyl-3-methylene-	Terpenoids	13066-51-8	0.4479	1.09344	/	-
1-Phenanthrenecarboxaldehyde, 1,2,3,4,4a,9,10,10a-octahydro-1,4a-dimethyl-7-(1-methylethyl)-, [1R-(1α,4aβ,10aα)]-	Terpenoids	13601-88-2	0.348459	0.44653	/	-
Carvone oxide, trans-	Terpenoids	39903-97-4	0.328043	0.92627	/	-
2-Naphthalenemethanol, 2,3,4,4a,5,6,7,8-octahydro-α,α,4a,8-tetramethyl-, [2R-(2α,4aβ,8β)]-	Terpenoids	63891-61-2	0.31962	0.600745	/	-
1,3,6,10-Dodecatetraene, 3,7,11-trimethyl-, (Z,E)-	Terpenoids	26560-14-5	0.305856	0.955998	/	-
(1R,4aR,4bR,10aR)-7-Isopropyl-1,4a-dimethyl-1,2,3,4,4a,4b,5,6,10,10a-decahydrophenanthrene-1-carbaldehyde	Terpenoids	6704-50-3	0.255145	1.09202	/	-
(-)-cis-Isopiperitenol	Terpenoids	96555-02-1	0.255039	1.33963	/	-
Epizonarene	Terpenoids	41702-63-0	0.246084	1.33952	/	-
7-Acetyl-2-hydroxy-2-methyl-5-isopropylbicyclo[4.3.0]nonane	Terpenoids	96093-81-1	0.226336	0.342086	/	-
(3R,3aR,7S,8aS)-3,6,8,8-Tetramethyl-4,7,8,8a-tetrahydro-1H-3a,7-methanoazulen-2(3H)-one	Terpenoids	288249-25-2	0.188361	0.889901	/	-
Spiro[4.5]decan-7-one, 1,8-dimethyl-8,9-epoxy-4-isopropyl-	Terpenoids	61050-91-7	0.162436	0.846811	/	-
1(2H)-Naphthalenone, 3,4,4a,5,6,7-hexahydro-4a,5-dimethyl-3-(1-methylethenyl)-, [3S-(3α,4aα,5α)]-	Terpenoids	562-23-2	0.15739	0.299833	/	-
Phenol, 5-methyl-2-(1-methylethyl)-, acetate	Terpenoids	528-79-0	0.132455	0.614826	/	-
2-Penten-1-ol, 2-methyl-5-(2-methyl-3-methylenebicyclo[2.2.1]hept-2-yl)-, [1S-[1α,2α(E),4α]]-	Terpenoids	37172-32-0	0.12629	0.694281	/	-
(3E,7E)-4,8,12-Trimethyltrideca-1,3,7,11-tetraene	Terpenoids	62235-06-7	0.104318	1.08485	/	-
Furan, 3-(4,8-dimethyl-3,7-nonadienyl)-, (E)-	Terpenoids	23262-34-2	0.0672963	1.04902	/	-
o-Mentha-1(7),8-dien-3-ol	Terpenoids	15358-81-3	0.066339	1.40284	/	-
Ledol	Terpenoids	577-27-5	0.0362297	1.07627	/	-
2-Cyclohexen-1-ol, 1-methyl-4-(1-methylethyl)-, trans-	Terpenoids	29803-81-4	0.0194222	0.173183	/	-
trans-Farnesol	Terpenoids	106-28-5	0.0804272	0.710421	floral sweet waxy	-
(2S,4R)-4-Methyl-2-(2-methylprop-1-en-1-yl)tetrahydro-2H-pyran	Terpenoids	3033-23-6	0.149854	0.976735	green floral geranium powdery metallic	-
1,3-Cyclohexadiene, 5-(1,5-dimethyl-4-hexenyl)-2-methyl-, [S-(R*,S*)]-	Terpenoids	495-60-3	1.69165	1.0719	spicy fresh sharp	√
Camphor	Terpenoids	76-22-2	0.607617	0.952476	camphoreous	-
Bicyclo[2.2.1]heptane, 7,7-dimethyl-2-methylene-	Terpenoids	471-84-1	0.336668	0.926264	camphoreous	-
Benzene, (methylthio)-	Sulfur compounds	100-68-5	2.1619	1.18232	spicy woody	√
trans-Carveol	Terpenoids	1197-07-5	1.20908	1.01479	caraway solvent spearmint	-
Dimethyl triSulfur compounds	Sulfur compounds	3658-80-8	2.14893	1.09306	sulfurous onion cooked onion	√
3-Carene	Terpenoids	13466-78-9	0.475563	1.09805	citrus	-
Linalool	Terpenoids	78-70-6	0.425865	0.535188	citrus floral sweet bois de rose woody green blueberry	-
cis-β-Farnesene	Terpenoids	28973-97-9	1.0459	0.769813	citrus green	-
Cyclohexanepropanoic Acid, 2-propenyl ester	Ester	2705-87-5	1.75206	1.14324	sweet fruity candy waxy	√
2-Methylisoborneol	Terpenoids	2371-42-8	1.05607	1.34089	earthy、musty	-
2H-Pyran, tetrahydro-4-methyl-2-(2-methyl-1-propenyl)-	Terpenoids	16409-43-1	0.146056	1.0108	floral	-
Cyclohexanol, 1-methyl-4-(1-methylethylidene)-	Terpenoids	586-81-2	0.0587294	1.40364	floral	-
Benzeneethanol, 4-hydroxy-	Alcohol	501-94-0	1.62742	1.23292	sweet floral fruity	√
Furfuryl pentanoate	Ester	36701-01-6	2.08199	1.10236	sweet fruity	√
1,6,10-Dodecatrien-3-ol, 3,7,11-trimethyl-, (E)-	Terpenoids	40716-66-3	0.218832	1.0164	floral, green, woody, waxy	-
β-Ocimene	Terpenoids	13877-91-3	0.671564	1.27021	floral, woody green	-
Benzenemethanol, α,α,4-trimethyl-	Terpenoids	1197-01-9	1.09728	1.1351	sweet fruity floral camphoreous	√
Citronellyl isobutyrate	Ester	97-89-2	1.93078	1.06456	sweet fruity floral	√
Naphthalene, 1,2,4a,5,8,8a-hexahydro-4,7-dimethyl-1-(1-methylethyl)-, [1S-(1α,4aβ,8aα)]-	Terpenoids	523-47-7	0.878158	1.12219	green woody	-
Pyrazine, methoxy-	Heterocyclic compound	3149-28-8	2.0458	1.07754	sweet nutty	√
BenzAldehyde, 4-ethoxy-	Aldehyde	10031-82-0	1.90353	1.04095	sweet spicy floral anisic	√
α-Pinene	Terpenoids	80-56-8	0.165576	0.584276	herbal fresh camphoreous sweet pine earthy woody	-
1,5-Heptadien-4-one, 3,3,6-trimethyl-	Terpenoids	546-49-6	0.311758	0.592586	herbal honey minty berry	-
Naphthalene, 1,2,3,4-tetrahydro-1,6-dimethyl-4-(1-methylethyl)-, (1S-cis)-	Terpenoids	483-77-2	1.14878	1.2662	herbal spice	-
.tau.-Muurolol	Terpenoids	19912-62-0	1.01307	0.80144	herbal spicy honey	-
(+)-α-Pinene	Terpenoids	7785-70-8	0.1622	0.590093	herbal terpenic aromatic minty	-
α-Cadinol	Terpenoids	481-34-5	1.06332	0.84694	herbal woody	-
Naphthalene, 1,2,3,5,6,8a-hexahydro-4,7-dimethyl-1-(1-methylethyl)-, (1S-cis)-	Terpenoids	483-76-1	0.961738	1.0755	herbal woody	-
Bicyclo[2.2.1]heptan-2-ol, 2,3,3-trimethyl-	Terpenoids	465-31-6	0.197727	0.531702	mentholic musty camphoreous minty	-
d-Nerolidol	Terpenoids	142-50-7	0.763461	0.720944	mild floral	-
Carvenone	Terpenoids	499-74-1	1.5803	1.07622	minty	-
2-Cyclohexen-1-one, 2-hydroxy-3-methyl-6-(1-methylethyl)-	Terpenoids	490-03-9	0.0289955	0.547867	minty leafy phenolic mentholic herbal woody	-
1-Pentanone, 1-(2-furanyl)-	Heterocyclic compound	3194-17-0	2.39799	1.21902	sweet、caramellic	√
2,7-Octadien-4-ol, 2-methyl-6-methylene-, (S)-	Terpenoids	35628-00-3	1.61403	1.0931	pine balsamic	-
Pinocamphone	Terpenoids	547-60-4	1.46606	1.08458	spicy	-
5-Azulenemethanol, 1,2,3,3a,4,5,6,7-octahydro-α,α,3,8-tetramethyl-, [3S-(3α,3aβ,5α)]-	Terpenoids	22451-73-6	1.45471	0.960213	spicy	-
2H-Pyran-2-one, 6-pentyl-	Heterocyclic compound	27593-23-3	2.74204	1.23708	tonka coconut creamy fatty waxy	√
Benzoic acid, 4-hydroxy-3-methoxy-, methyl ester	Ester	3943-74-6	1.59429	1.10238	vanilla	√
(+)-3-Carene	Terpenoids	498-15-7	0.65935	1.12899	sweet	-
β-Elemen	Terpenoids	515-13-9	0.0909944	1.06796	sweet	-
2,6-Octadienal, 3,7-dimethyl-, (Z)-	Terpenoids	106-26-3	1.63459	0.998739	sweet citrus	-
Citronellal	Terpenoids	106-23-0	0.043229	1.22698	sweet dry floral herbal waxy	-
2,4,6-Octatriene, 2,6-dimethyl-	Terpenoids	673-84-7	0.00307161	0.108973	sweet floral peppery herbal tropical	-
Octanoic acid, methyl ester	Ester	111-11-5	1.31725	1.1116	waxy green sweet,herbal	√
1H-Cycloprop[e]azulen-4-ol, decahydro-1,1,4,7-tetramethyl-, [1aR-(1aα,4β,4aβ,7α,7aβ,7bα)]-	Terpenoids	552-02-3	0.967769	1.27483	sweet green herbal fruity	-
1-Oxaspiro[4.5]dec-6-ene, 2,6,10,10-tetramethyl-	Terpenoids	36431-72-8	1.44297	0.954734	tea herbal green tobacco leafy metallic woody spicy	-
Bicyclo[3.1.0]hexan-3-one, 4-methyl-1-(1-methylethyl)-	Terpenoids	1125-12-8	1.67184	1.10182	thujonic spicy woody	-
2-Naphthalenemethanol, 1,2,3,4,4a,5,6,7-octahydro-α,α,4a,8-tetramethyl-, (2R-cis)-	Terpenoids	1209-71-8	1.7243	1.02846	waxy sweet	√
Humulene	Terpenoids	6753-98-6	2.6312	1.198	woody	√
α-Muurolene	Terpenoids	10208-80-7	1.74763	1.08072	woody	√
2H-2,4a-Methanonaphthalen-8(5H)-one, 1,3,4,6,7,8a-hexahydro-1,1,5,5-tetramethyl-	Terpenoids	23787-90-8	0.300195	1.14773	woody	-
Bicyclo[3.1.0]hexane, 4-methylene-1-(1-methylethyl)-	Terpenoids	3387-41-5	2.28072	1.12301	woody citrus pine spicy	√
1H-3a,7-Methanoazulen-5-ol, octahydro-3,8,8-trimethyl-6-methylene-	Terpenoids	28231-03-0	0.510717	0.60679	woody cedarwood sweet	-
(E)-β-Famesene	Terpenoids	18794-84-8	1.75203	0.999029	woody citrus herbal sweet	-
Cyclohexanol, 1-methyl-4-(1-methylethenyl)-	Terpenoids	138-87-4	0.069096	0.649518	woody pungent earthy	-
4,8-Methanoazulen-9-ol, decahydro-2,2,4,8-tetramethyl-, stereoisomer	Terpenoids	4586-22-5	0.291854	1.13311	woody spicy earthy	-
Bicyclo[3.1.0]hexan-2-ol, 2-methyl-5-(1-methylethyl)-, (1α,2α,5α)-	Terpenoids	17699-16-0	1.22802	1.26328	woody、balsam	-
The odor quality of compounds were taken from http://www.thegoodscentscompany.com/
“/”Indicates that no aroma related information is found
“-” indicates that the substance is not a characteristic aroma component

## Sheet: Group Ⅲ
Compounds	Class	CAS	M2.Score Contrib(Group - Average), Weight=p1p2	VIP	Odor quality	Characteristic volatile components
6-Octenoic Acid, 3,7-dimethyl-	Acid	502-47-6	0.0253442	0.314445	green grassy smoky fatty floral	-
9,12,15-Octadecatrienoic Acid, (Z,Z,Z)-	Acid	463-40-1	0.0334343	0.222199	fatty	-
2-Propenoic Acid, 3-phenyl-	Acid	621-82-9	0.320747	0.972374	balsamic sweet storax cinnamyl	-
2-Octenoic Acid	Acid	1470-50-4	1.22364	1.23664	/	-
Erucic Acid	Acid	112-86-7	0.838935	1.11925	/	-
Doconexent	Acid	6217-54-5	0.581991	1.05809	/	-
Benzeneacetic Acid, 4-hydroxy-	Acid	156-38-7	0.157239	1.09155	/	-
Benzenepropanoic Acid, 4-hydroxy-	Acid	501-97-3	0.0676046	0.962982	/	-
(4,4-Dimethyl-2,4,5,6-tetrahydro-1H-inden-2-yl)acetic Acid	Acid	113522-67-1	0.0541088	0.994445	/	-
Gamolenic Acid	Acid	506-26-3	0.0128111	0.0830979	/	-
(2E)-2-(Acetylhydrazono)propanoic acid	Acid	64096-81-7	0.523484	0.969409	/	-
1-Octanol	Alcohol	111-87-5	0.0501047	0.870653	waxy green orange aldehydic rose mushroom	-
3-Phenylpropanol	Alcohol	122-97-4	0.116482	0.954356	sweet spicy fruity floral honey	-
2-Butene-1,4-diol, (Z)-	Alcohol	6117-80-2	3.06556	1.36017	/	√
1-Hexanol, 4-methyl-	Alcohol	818-49-5	1.09612	0.84624	sweaty	-
Cyclohexanol, 1-ethenyl-	Alcohol	1940-19-8	2.85943	1.23165	/	√
1-Hexanol	Alcohol	111-27-3	0.0720387	1.06699	herbal,fruity,sweet green	-
3-phenoxy-Benzenemethanol	Alcohol	13826-35-2	1.90034	1.19254	/	√
3-Penten-2-ol	Alcohol	1569-50-2	0.203621	0.569822	green vinyl	-
4-Hexen-1-ol, acetate	Alcohol	72237-36-6	1.87888	1.04908	/	√
2-Octen-1-ol, (E)-	Alcohol	18409-17-1	0.779067	0.644661	green citrus vegetable fatty	-
(2E,4S,7E)-4-Isopropyl-1,7-dimethylcyclodeca-2,7-dienol	Alcohol	198991-79-6	1.80675	1.08046	/	√
3-Nonen-1-ol, (Z)-	Alcohol	10340-23-5	0.807358	0.913895	fresh waxy green melon rind tropical mushroom	-
2-Hexen-1-ol, (E)-	Alcohol	928-95-0	1.30668	0.85162	fresh green leafy fresh fruity vegetable herbal	-
Cyclooctyl Alcohol	Alcohol	696-71-9	1.59249	1.15443	/	√
Benzyl Alcohol	Alcohol	100-51-6	0.119494	1.37583	floral phenolic balsamic	-
1-Butanol, 2-methyl-	Alcohol	137-32-6	0.967442	0.85379	fatty greasy winey leathery cocoa	-
(2,2,6-Trimethyl-bicyclo[4.1.0]hept-1-yl)-methanol	Alcohol	78996-11-9	1.2725	1.0657	/	√
Ethanol, 2-(3,3-dimethylcyclohexylidene)-, (Z)-	Alcohol	26532-23-0	1.01739	1.07595	/	√
1-Decanol	Alcohol	112-30-1	0.199797	1.39867	fatty	-
AcetAldehyde, tetramer	Aldehyde	108-62-3	1.77172	1.13173	/	√
1-Cyclohexene-1-carboxAldehyde, 5,5-dimethyl-3-oxo-	Aldehyde	56621-35-3	0.181401	1.22029	/	√
BenzenAmine, 2-ethyl-	Amine	578-54-1	3.47337	1.46663	/	√
1,6-HexanediAmine, N,N,N',N'-tetramethyl-	Amine	111-18-2	1.58488	1.10947	/	√
Glutarimide	Amine	1121-89-7	1.31613	1.15925	/	√
Ethanol, 2-butoxy-	Alcohol	111-76-2	1.76038	0.911454	/	-
Benzylamine	Amine	100-46-9	0.22278	1.28912	/	√
Cyclohexanemethanol, α,α-dimethyl-4-methylene-	Alcohol	7299-42-5	1.4439	1.21485	/	-
Glycidol	Alcohol	556-52-5	1.19161	0.809896	/	-
Trinitrotoluene	Aromatics	118-96-7	3.50246	1.29169	/	√
Undecanol-5	Alcohol	37493-70-2	1.21761	0.965592	/	-
2-Hexadecanol	Alcohol	14852-31-4	0.436418	1.05751	/	-
Benzene, 2-ethyl-1,4-dimethyl-	Aromatics	1758-88-9	1.84568	1.23694	/	√
Cyclohexanol, 2,6-dimethyl-	Alcohol	5337-72-4	0.345445	0.980969	/	-
3,4-Dimethylcyclohexanol	Alcohol	5715-23-1	0.328903	1.08626	/	-
3,6-Heptadien-2-ol, 2,5,5-trimethyl-, (E)-	Alcohol	26127-98-0	0.297146	0.937771	/	-
6-Nonen-1-ol, (E)-	Alcohol	31502-19-9	0.925206	0.91415	/	-
Ethanol, 2-(2-hydroxyethoxy)-, 1-nitrate	Alcohol	20633-16-3	0.0904906	0.832905	/	-
Cyclobutaneethanol, 1-methyl-2-(1-methylethenyl)-, cis-	Alcohol	30820-22-5	0.0801783	0.928265	/	-
1,2-Benzenediol, 3-methyl-	Alcohol	488-17-5	0.589694	0.824684	/	-
Cyclohexanol, 2-methyl-3-(1-methylethenyl)-, (1α,2α,3α)-	Alcohol	54244-81-4	0.311278	0.657466	/	-
1,2-Octanediol	Alcohol	1117-86-8	0.289197	0.972761	/	-
(E)-2-Decenal	Aldehyde	3913-81-3	0.554741	1.03807	waxy,fatty,earthy green	-
Undecanal	Aldehyde	112-44-7	0.811844	0.807574	waxy floral citrus green	-
Dodecanal	Aldehyde	112-54-9	0.583461	1.13677	waxy aldehydic citrus green floral	-
10-Undecenal	Aldehyde	112-45-8	1.61075	0.941083	waxy aldehydic citrus green floral	-
2-Decenal, (Z)-	Aldehyde	2497-25-8	1.44681	0.99593	tallow fatty	-
BenzAldehyde, 4-methoxy-	Aldehyde	123-11-5	0.341351	1.12929	sweet powdery floral	-
Lilac Aldehyde C	Aldehyde	53447-48-6	0.602156	0.704242	sweet floral	-
Lilac Aldehyde D	Aldehyde	53447-47-5	0.544158	0.68814	sweet floral	-
Benzene, 1-methyl-4-nitro-	Aromatics	99-99-0	1.59146	1.04974	/	√
Naphthalene, 1,8-dimethyl-	Aromatics	569-41-5	1.43921	1.16176	/	√
Benzene, 1-ethyl-3,5-dimethyl-	Aromatics	934-74-7	1.37583	1.25456	/	√
Methional	Aldehyde	3268-49-3	0.00774752	0.629175	musty potato tomato earthy vegetable creamy	-
BenzeneacetAldehyde, 4-methyl-	Aldehyde	104-09-6	0.823719	1.02796	green,nutty phenolic fruity	-
Benzene, 1-ethyl-2-methyl-	Aromatics	611-14-3	1.23981	1.12154	/	√
2-Undecenal	Aldehyde	2463-77-6	0.665166	0.924089	fruity fresh	-
BenzAldehyde, 3-methyl-	Aldehyde	620-23-5	0.246416	1.03874	fruity	-
BenzAldehyde, 4-ethyl-	Aldehyde	4748-78-1	0.270239	1.15185	fruity	-
2-Undecenal, E-	Aldehyde	53448-07-0	0.958422	0.947044	fresh fruity citrus waxy fatty green	-
Naphthalene, 1,2,3,4,4a,5,6,7-octahydro-4a-methyl-	Aromatics	13943-77-6	0.334702	1.13558	/	√
(E)-2-Octenal	Aldehyde	2548-87-0	0.884401	0.939606	fresh cucumber fatty green herbal banana waxy	-
2-Butenal, 2-methyl-4-(2,6,6-trimethyl-1-cyclohexen-1-yl)-	Aldehyde	3155-71-3	0.370802	1.11272	floral,woody	-
CinnamAldehyde, α-pentyl-	Aldehyde	122-40-7	0.0408634	1.00896	floral	-
Benzene, 1,2,4,5-tetramethyl-	Aromatics	95-93-2	1.17103	1.10363	/	√
2-Propenoic acid, butyl ester	Ester	141-32-2	2.70977	1.15271	/	√
cis-7-Decen-1-al	Aldehyde	21661-97-2	0.0563694	0.573077	citrus aldehydic cucumber	-
BenzAldehyde, 2-methyl-	Aldehyde	529-20-4	0.188522	1.02943	cherry	-
Hexanoic acid, 3-hexenyl ester	Ester	84434-19-5	2.51273	1.17298	/	√
(1R,4aR,4bS,7S,10aR)-1,4a,7-Trimethyl-7-vinyl-1,2,3,4,4a,4b,5,6,7,8,10,10a-dodecahydrophenanthrene-1-carbaldehyde	Aldehyde	1686-63-1	0.457045	0.95455	/	-
Ethyl tridecanoate	Ester	28267-29-0	2.37	1.20261	/	√
BenzeneacetAldehyde, α-methyl-4-(2-methylpropyl)-	Aldehyde	51407-46-6	0.078932	0.48632	/	-
BenzAldehyde, 2,4-dihydroxy-3,6-dimethyl-	Aldehyde	34883-14-2	0.00978938	0.906706	/	-
n-Caproic acid vinyl ester	Ester	3050-69-9	2.2884	1.17073	/	√
Cyclohexanecarboxamide, N-ethyl-5-methyl-2-(1-methylethyl)-	Amine	39711-79-0	1.25279	0.839226	mentholic minty alcoholic cooling	-
Pargyline	Amine	555-57-7	0.579574	0.887067	floral sweet fruity	-
Octanoic acid-tert butyl ester	Ester	5457-66-9	2.21498	1.09138	/	√
2-Ethylhexyl acrylate	Ester	103-11-7	1.97978	1.11869	/	√
2-Propenoic acid, 2-methyl-, (tetrahydro-2-furanyl)methyl ester	Ester	2455-24-5	1.69703	1.23814	/	√
Formamide, N-phenyl-	Amine	103-70-8	1.14809	1.04042	/	-
Palmidrol	Amine	544-31-0	1.04756	1.03406	/	-
Benzidine	Amine	92-87-5	0.569966	0.918562	/	-
Benzamide	Amine	55-21-0	0.305602	1.34098	/	-
Butanoic acid, cyclopentyl ester	Ester	6290-13-7	1.49538	1.08843	/	√
Prilocaine	Amine	721-50-6	0.131884	0.782901	/	-
CyclohexanAmine, N-cyclohexyl-	Amine	101-83-7	0.0785205	0.860724	/	-
AmphetAmine	Amine	300-62-9	0.0122994	0.0939287	/	-
CyclohexylAmine	Amine	108-91-8	0.20723	0.793155	/	-
BenzenAmine, N-ethyl-	Amine	103-69-5	0.130638	0.799344	/	-
Benzene, 1,1'-[oxybis(methylene)]bis-	Aromatics	103-50-4	0.0772719	0.967732	sweet fruity cherry earthy mushroom	-
Styrene	Aromatics	100-42-5	0.0167529	0.79233	sweet balsamic floral plastic	-
Toluene	Aromatics	108-88-3	0.490159	0.733615	sweet	-
Benzene, 1,2,3-trimethoxy-5-(1-propenyl)-, (E)-	Aromatics	5273-85-8	0.0337624	0.970703	spicy floral	-
Naphthalene	Aromatics	91-20-3	0.325889	1.21052	pungent	-
Benzene, 1,3-dimethyl-	Aromatics	108-38-3	0.362191	0.858427	plastic	-
Benzene, 1-methyl-4-(1-methylethenyl)-	Aromatics	1195-32-0	0.662799	1.13025	phenolic spicy styrene	-
Naphthalene, 1-methyl-	Aromatics	90-12-0	1.00456	1.17132	naphthyl medicinal camphoreous	-
Methyl 6-chloronicotinate	Ester	73781-91-6	1.48817	1.15185	/	√
1-Hexanol, 5-methyl-2-(1-methylethyl)-, acetate	Ester	40853-55-2	1.0425	1.0399	/	√
o-Xylene	Aromatics	95-47-6	0.374227	1.01397	geranium	-
Benzene, (2-nitroethyl)-	Aromatics	6125-24-2	1.46076	1.36728	flower、spice	-
4-Hexen-1-ol, 5-methyl-2-(1-methylethenyl)-, acetate	Ester	25905-14-0	0.988092	1.07852	/	√
Butane, 1,1'-oxybis[4-chloro-	Ether	6334-96-9	1.4134	1.17903	/	√
bromo-Cyclopentane	Halogenated hydrocarbons	137-43-9	2.16706	1.16954	/	√
Benzene, 1-ethyl-3-methyl-	Aromatics	620-14-4	1.5017	1.18717	/	-
1-iodo-Decane	Halogenated hydrocarbons	2050-77-3	1.73086	1.19141	/	√
Benzene, 1,2,4-trimethyl-	Aromatics	95-63-6	1.41658	1.13465	/	-
Nonane, 1-iodo-	Halogenated hydrocarbons	4282-42-2	0.113666	1.00804	/	√
Triphenylene	Aromatics	217-59-4	1.10374	1.19774	/	-
2-Bromo dodecane	Halogenated hydrocarbons	13187-99-0	0.490325	1.01152	/	√
Naphthalene, 1,2,3,4-tetrahydro-	Aromatics	119-64-2	0.701596	1.11514	/	-
Anthracene, 9-nitro-	Aromatics	602-60-8	0.625518	1.35687	/	-
Benzene, 1,4-dichloro-	Aromatics	106-46-7	0.584108	0.660192	/	-
Naproxen	Aromatics	22204-53-1	0.556822	1.16376	/	-
p-Xylene	Aromatics	106-42-3	0.366403	0.861705	/	-
2H-Pyran-2-one, tetrahydro-4,6,6-trimethyl-	Heterocyclic compound	20628-36-8	3.38466	1.43879	/	√
Benzene, 1,2,3,5-tetramethyl-	Aromatics	527-53-7	0.764458	1.14498	/	-
(5-bromopentyl)-Benzene,	Aromatics	14469-83-1	0.135437	1.11734	/	-
(3-Bromo-1-methylpropoxymethyl)benzene	Aromatics	51666-29-6	0.114221	1.10879	/	-
Benzene, (1-methyl-1-propylpentyl)-	Aromatics	54932-91-1	0.0501419	1.07675	/	-
Benzene, 1-methoxy-4-methyl-2-(1-methylethyl)-	Aromatics	31574-44-4	0.0232544	1.15872	/	-
Ethylbenzene	Aromatics	100-41-4	0.00187873	1.24294	/	-
Benzene, 1-methyl-3,5-dinitro-	Aromatics	618-85-9	0.000154965	1.02647	/	-
1H-Tetrazole	Heterocyclic compound	288-94-8	3.3697	1.28664	/	√
Benzene, 1,2-dichloro-	Aromatics	95-50-1	0.244076	0.466798	/	-
p-Hydroxybiphenyl	Aromatics	92-69-3	0.219989	0.547839	/	-
Indane	Aromatics	496-11-7	0.141886	0.924785	/	-
Hydrazine, (4-methoxyphenyl)-	Aromatics	3471-32-7	0.00825104	0.444964	/	-
Dodecanoic acid, methyl ester	Ester	111-82-0	0.0545745	0.578229	waxy soapy creamy coconut mushroom	-
Octanoic acid, methyl ester	Ester	111-11-5	0.108432	1.1116	waxy green sweet,herbal	-
Acetic acid, nonyl ester	Ester	143-13-5	0.574806	1.09686	waxy	-
Pyridine, 2,3,4,5-tetrahydro-6-propyl-	Heterocyclic compound	1604-01-9	3.32871	1.2932	/	√
Benzoic acid, 4-hydroxy-3-methoxy-, methyl ester	Ester	3943-74-6	0.16377	1.10238	vanilla	-
Propanoic acid, 2-methyl-, propyl ester	Ester	644-49-5	1.03956	0.842096	sweet ripe fruity melon fruity	-
8-Azabicyclo[3.2.1]octan-3-ol, 8-methyl-, endo-	Heterocyclic compound	120-29-6	2.87092	1.21181	/	√
Indoleacetic Acid	Heterocyclic compound	87-51-4	2.40135	1.20567	/	√
Guvacoline	Heterocyclic compound	495-19-2	2.32501	1.30072	/	√
2(3H)-Furanone, 5-(acetyloxy)dihydro-5-methyl-	Heterocyclic compound	57681-51-3	2.21432	1.12608	/	√
Hexanoic acid, propyl ester	Ester	626-77-7	0.692827	1.12864	sweet fruity green	-
Isopropyl butyrate	Ester	638-11-9	0.42416	1.01076	sweet fruity	-
3-Methyl-4,5-diamino-1,2,4(4H)-triazole	Heterocyclic compound	21532-07-0	2.05139	1.06722	/	√
2-Buten-1-ol, 3-methyl-, acetate	Ester	1191-16-8	0.259713	0.622028	sweet fresh fruity balsamic	-
Benzeneacetic acid, methyl ester	Ester	101-41-7	0.579674	0.997029	sweet floral honey spicy waxy	-
Geranyl isobutyrate	Ester	2345-26-8	0.404396	0.500119	sweet floral fruity green	-
Cyclohexanepropanoic Acid, 2-propenyl ester	Ester	2705-87-5	0.136478	1.14324	sweet fruity candy waxy	-
1,2,4,5-Tetrazine-3,6-diAmine	Heterocyclic compound	19617-90-4	2.03176	1.05446	/	√
1,2,4,5-Tetrazin-3-Amine	Heterocyclic compound	79329-74-1	1.73489	1.12955	/	√
Piperidin-3-one, 2,2,5-methyl-	Heterocyclic compound	103634-57-7	1.61838	1.13411	/	√
n-Capric acid isobutyl ester	Ester	30673-38-2	0.0427122	0.539061	oily sweet brandy apricot fermented cognac	-
9,12,15-Octadecatrienoic acid, methyl ester	Ester	7361-80-0	0.210191	0.62389	oily fatty fruity	-
Hexanedioic acid, dimethyl ester	Ester	627-93-0	0.28792	1.14821	nutty	-
2,6-Piperidinedione, 3-ethyl-	Heterocyclic compound	25115-69-9	1.59969	1.15036	/	√
6-Nonen-1-ol, acetate, (Z)-	Ester	76238-22-7	1.16756	0.991171	melon green metallic	-
Propanoic acid, 2-methyl-, phenylmethyl ester	Ester	103-28-6	1.36507	0.864123	jasmin oily fruity sweet rose tropical	-
Hexanoic acid, hexyl ester	Ester	6378-65-0	0.182131	0.560657	herbal fresh green grassy vegetable fruity	-
Bicyclo[2.2.1]heptan-2-ol, 1,7,7-trimethyl-, formate, endo-	Ester	7492-41-3	0.273611	1.12783	green、earthy、herbal	-
Butanoic acid, 3-hexenyl ester, (Z)-	Ester	16491-36-4	0.44432	1.20509	green,metallic,buttery	-
2-Ethylpiperidine	Heterocyclic compound	1484-80-6	1.48586	1.10387	/	√
Butanoic acid, hexyl ester	Ester	2639-63-6	0.176909	0.77932	green sweet fruity apple waxy	-
Geranyl isovalerate	Ester	109-20-6	0.0964625	0.518169	green fruity apple blueberry pineapple	-
Isopentyl hexanoate	Ester	2198-61-0	0.663239	1.13771	fruity,green	-
Benzoic acid, 2-(dimethylamino)-, methyl ester	Ester	10072-05-6	0.2995	0.633964	fruity orange leafy petitgrain	-
Hexanoic acid, 3-hexenyl ester, (Z)-	Ester	31501-11-8	0.232645	0.603805	fruity green waxy tropical grassy	-
Acetic acid, hexyl ester	Ester	142-92-7	1.27624	0.855767	fruity green sweet	-
Hexanoic acid, 3-methyl-2-butenyl ester	Ester	76649-22-4	0.118614	0.766992	fruity green cheesy	-
Butanoic Acid, 3-methylbutyl ester	Ester	106-27-4	1.47875	0.968865	fruity green sweet estery	-
2-methyl-4-Quinolinol	Heterocyclic compound	607-67-0	1.37119	1.07105	/	√
Formic acid, octyl ester	Ester	112-32-3	0.195183	0.843421	fruity waxy	-
Hexobarbital	Heterocyclic compound	56-29-1	1.26024	1.23776	/	√
2-PyridinemethanAmine	Heterocyclic compound	3731-51-9	0.987415	1.35439	/	√
Hexanoic acid, methyl ester	Ester	106-70-7	0.0928245	1.20451	fruity	-
2H-Indol-2-one, 1,3-dihydro-	Heterocyclic compound	59-48-3	0.622625	1.04917	/	√
2H-Pyran-2-one, tetrahydro-6-pentyl-	Ester	705-86-2	1.63848	1.17125	fresh sweet，coconut fruity	-
.delta.-Dodecalactone	Ester	713-95-1	0.224367	0.588553	fresh sweet metallic peach oily coconut buttery	-
1-(Furan-2-yl)-2-methylpentan-1-one	Heterocyclic compound	1248070-62-3	0.661487	1.14416	/	√
3-Hexen-1-ol, formate, (Z)-	Ester	33467-73-1	0.136023	0.345668	fresh green waxy sweet grassy fruity	-
Geranyl formate	Ester	105-86-2	0.438391	0.565926	fresh green floral fruity	-
cis-3-Hexenyl-α-methylbutyrate	Ester	53398-85-9	1.91779	0.959935	fresh green sweet fruity	-
cis-3-Hexenyl salicylate	Ester	65405-77-8	1.64433	0.916617	floral green metallic herbal balsamic	-
1,5-Cyclooctadiene, 3-(1-methyl-2-propenyl)-	Hydrocarbons	16538-88-8	3.53547	1.46223	/	√
1,3-Cyclohexadiene-1-carboxylic acid, 2,6,6-trimethyl-, ethyl ester	Ester	35044-59-8	0.258611	1.19442	floral	-
Decane, 3-ethyl-3-methyl-	Hydrocarbons	17312-66-2	3.19397	1.22916	/	√
Pentyl octanoate	Ester	638-25-5	1.96081	1.19423	earthy,sweet	-
Pantolactone	Ester	599-04-2	0.0556333	0.847795	cotton candy	-
1,6-Octadien-3-ol, 3,7-dimethyl-, formate	Ester	115-99-1	0.27138	1.07444	citrus herbal,green woody	-
1,7-Nonadiene, 4,8-dimethyl-	Hydrocarbons	62108-28-5	3.04677	1.22884	/	√
3-Ethyl-3-methylheptane	Hydrocarbons	17302-01-1	3.02816	1.23879	/	√
1,5-Heptadiene, 2,6-dimethyl-	Hydrocarbons	6709-39-3	2.24369	1.1785	/	√
Octane, 3,3-dimethyl-	Hydrocarbons	4110-44-5	2.21827	1.16087	/	√
Nonane, 2,6-dimethyl-	Hydrocarbons	17302-28-2	2.02476	1.13085	/	√
Nonane, 3-methyl-5-propyl-	Hydrocarbons	31081-18-2	1.90711	1.16371	/	√
Undecane, 2,4-dimethyl-	Hydrocarbons	17312-80-0	1.83028	1.14399	/	√
Undecane, 3,5-dimethyl-	Hydrocarbons	17312-81-1	1.71212	1.14038	/	√
Acetic acid, (4,6,8,9-tetramethyl-3-oxabicyclo[3.3.1]non-6-en-1-yl)methyl ester	Ester	309722-81-4	1.94384	1.20251	/	-
Octane, 2,6,6-trimethyl-	Hydrocarbons	54166-32-4	1.56639	1.11143	/	√
Dodecane, 5-methyl-	Hydrocarbons	17453-93-9	1.55816	1.1401	/	√
Decane, 5-methyl-	Hydrocarbons	13151-35-4	1.51605	1.00948	/	√
2-Octyl methylphosphonofluoridate	Ester	22925-97-9	1.02256	0.697709	/	-
3-Methylheptyl acetate	Ester	72218-58-7	0.993635	1.18347	/	-
Propanoic acid, 2,2-dimethyl-, pentyl ester	Ester	2313-68-0	0.909602	0.67897	/	-
9,12,15-Octadecatrienoic acid, methyl ester, (Z,Z,Z)-	Ester	301-00-8	0.897612	1.30444	/	-
Hexanoic acid, cyclopentyl ester	Ester	5413-59-2	0.869545	0.819748	/	-
Nonane, 2-methyl-	Hydrocarbons	871-83-0	1.53972	1.07656	/	√
2-Oxepanone	Ester	502-44-3	0.335543	0.637926	/	-
Dodecane, 4-methyl-	Hydrocarbons	6117-97-1	1.52915	1.15995	/	√
Benzoic acid, 3,4-dimethyl-, methyl ester	Ester	38404-42-1	0.284932	1.22308	/	-
Acetic acid, (propylthio)-, methyl ester	Ester	20600-65-1	0.223424	1.32255	/	-
Ethanol, 2-methoxy-, acetate	Ester	110-49-6	0.183207	0.588083	/	-
2-Oxabicyclo[2.2.2]octan-6-ol, 1,3,3-trimethyl-, acetate	Ester	57709-95-2	0.171226	1.202	/	-
Diethyl adipate	Ester	141-28-6	0.156391	0.641734	/	-
2-Propenoic acid, pentyl ester	Ester	2998-23-4	0.142767	1.0386	/	-
1-Octyl trifluoroacetate	Ester	2561-21-9	0.799272	0.805641	/	-
Felbamate	Ester	25451-15-4	0.0676218	0.908159	/	-
Lavandulyl caproate	Ester	59550-36-6	0.0483202	0.923863	/	-
Benzoic acid, 4-ethoxy-, ethyl ester	Ester	23676-09-7	0.0253971	1.14322	/	-
(3S,3aR)-3-Butyl-3a,4,5,6-tetrahydroisobenzofuran-1(3H)-one	Ester	4567-33-3	0.00427823	0.255046	/	-
Propanoic acid, 2-methyl-, 3-hydroxy-2,2,4-trimethylpentyl ester	Ester	77-68-9	0.518146	1.15375	/	-
4-Methylhexyl 3-methylbutanoate	Ester	1215127-80-2	0.325662	0.621417	/	-
Butanoic acid, 3-methyl-, hexyl ester	Ester	10032-13-0	0.973553	0.955992	sweet fruity green apple fresh	-
3-Hexen-1-ol, acetate, (Z)-	Ester	3681-71-8	1.93664	1.24053	green,fresh,grassy	-
Acetic acid, butyl ester	Ester	123-86-4	0.0481495	0.315936	fruity	-
Undecane, 2-methyl-	Hydrocarbons	7045-71-8	1.47744	1.10684	/	√
1H-Indene, 1-ethylidene-	Hydrocarbons	2471-83-2	1.45249	1.17459	/	√
Undecane, 2,5-dimethyl-	Hydrocarbons	17301-22-3	1.42149	1.12083	/	√
Tridecane, 2-methyl-	Hydrocarbons	1560-96-9	1.38645	1.15168	/	√
1-Iodoundecane	Halogenated hydrocarbons	4282-44-4	1.07532	0.948964	/	-
1-Propene, 1,3-dichloro-, (E)-	Halogenated hydrocarbons	10061-02-6	0.942044	0.826534	/	-
Tetrachloroethylene	Halogenated hydrocarbons	127-18-4	0.255691	0.82077	/	-
Bicyclo(3.3.1)non-2-ene	Hydrocarbons	6671-66-5	1.35623	1.09967	/	√
Tetradecane, 2-methyl-	Hydrocarbons	1560-95-8	1.33836	1.16939	/	√
2H-Pyran-2-one, tetrahydro-6-nonyl-	Heterocyclic compound	2721-22-4	0.0123936	0.757672	waxy creamy buttery oily fatty cheesy milky dairy	-
2(3H)-Furanone, 5-butyldihydro-4-methyl-	Heterocyclic compound	39212-23-2	1.09906	0.824289	tonka toasted nutty woody	-
2(3H)-Furanone, 5-butyldihydro-4-methyl-, cis-	Heterocyclic compound	55013-32-6	0.0386873	0.982507	sweet spicy coconut vanilla	-
Dodecane, 2,6,10-trimethyl-	Hydrocarbons	3891-98-3	1.33147	1.17056	/	√
Thiophene, 2-methyl-	Heterocyclic compound	554-14-3	0.59206	0.559663	sulfurous alliaceous roasted green	-
2-Methyl-1,3-dithiacyclopentane	Heterocyclic compound	5616-51-3	1.17798	1.11176	sulfurous alliaceous	-
Benzofuran	Heterocyclic compound	271-89-6	1.01764	0.725247	styrene aromatic	-
Pyrazine, 2-methyl-3-(methylthio)-	Heterocyclic compound	2882-20-4	0.321906	0.524179	roasted meaty roasted meaty nutty almond vegetable	-
2-Thiophenemethanethiol	Heterocyclic compound	6258-63-5	0.123827	1.28599	roasted coffee fishy	-
Ethanone, 1-(2-pyridinyl)-	Heterocyclic compound	1122-62-9	0.142901	1.37429	popcorn,fatty	-
2-Acetyl-1-pyrroline	Heterocyclic compound	85213-22-5	0.652623	0.571312	popcorn toasted	-
Acetylpyrazine	Heterocyclic compound	22047-25-2	1.0892	0.734876	popcorn nutty corn chip bread coffee	-
Pyrazine, ethyl-	Heterocyclic compound	13925-00-3	0.098611	0.568614	peanut butter musty nutty woody roasted	-
Thiazole, 5-ethyl-2,4-dimethyl-	Heterocyclic compound	38205-61-7	0.22366	0.965627	nutty roasted meaty earthy	-
4-Methylthiazole	Heterocyclic compound	693-95-8	0.249873	0.719618	nutty green vegetable tomato	-
Hexadecane, 2-methyl-	Hydrocarbons	1560-92-5	1.32676	1.10068	/	√
Hexadecane, 7,9-dimethyl-	Hydrocarbons	21164-95-4	1.32567	1.08488	/	√
Pentadecane, 2,6,10,14-tetramethyl-	Hydrocarbons	1921-70-6	1.28379	1.15665	/	√
3-Butylisobenzofuran-1(3H)-one	Heterocyclic compound	6066-49-5	0.0412724	0.974493	herbal phenolic celery	-
Dodecane, 3-methyl-	Hydrocarbons	17312-57-1	1.26218	1.08293	/	√
Thiophene, 2-butyl-5-ethyl-	Heterocyclic compound	54411-06-2	1.41186	1.02982	fruity berry earthy	-
Nonane, 2,5-dimethyl-	Hydrocarbons	17302-27-1	1.22415	1.04389	/	√
5-Thiazoleethanol, 4-methyl-	Heterocyclic compound	137-00-8	1.15173	0.91898	fatty nutty yeasty sulfurous	-
5H-5-Methyl-6,7-dihydrocyclopentapyrazine	Heterocyclic compound	23747-48-0	1.17562	1.09543	earthy,roasted	-
Octane, 1,1'-oxybis-	Hydrocarbons	629-82-3	1.1797	1.15121	/	√
2-Furanmethanol, 5-ethenyltetrahydro-α,α,5-trimethyl-, cis-	Heterocyclic compound	5989-33-3	0.910289	1.02423	earthy floral sweet woody	-
2,6,10-Trimethyltridecane	Hydrocarbons	3891-99-4	1.10041	1.13273	/	√
Thiazole, 2,4-dimethyl-	Heterocyclic compound	541-58-2	0.13103	0.760124	coffee tea roasted	-
2-Methyl-3(2-furyl)acrolein	Heterocyclic compound	874-66-8	0.406759	0.68979	cinnamon woody herbal spicy woody medicinal	-
2(5H)-Furanone	Heterocyclic compound	497-23-4	0.207843	0.726285	buttery	-
Indole	Heterocyclic compound	120-72-9	1.42777	0.883705	animal floral naphthyl fecal	-
Dihydro-3-(2H)-thiophenone	Heterocyclic compound	1003-04-9	1.38723	1.05328	alliaceous,green	-
Nonane, 3,7-dimethyl-	Hydrocarbons	17302-32-8	0.187477	1.16653	/	√
4-Isopropyl-1,3-cyclohexanedione	Ketone	62831-62-3	2.70941	1.17563	/	√
4-Hexen-3-one, 5-methyl-	Ketone	13905-10-7	1.61044	1.10641	/	√
Bicyclo[3.1.1]heptan-3-one, 2-hydroxy-2,6,6-trimethyl-	Ketone	10136-65-9	1.60419	1.1477	/	√
4-Methyl-5-nonanone	Ketone	35900-26-6	1.57255	1.15975	/	√
4,6-Octadiyn-3-one, 2-methyl-	Ketone	29743-33-7	1.24582	1.03514	/	√
6-Methyl-6-(5-methylfuran-2-yl)heptan-2-one	Ketone	50464-95-4	0.166252	1.16403	/	√
Tricyclo[3.3.1.1(3,7)]decane, 2-nitro-	Nitrogen compounds	54564-31-7	1.29879	1.17192	/	√
1,2,3-Benzenetriol	Phenol	87-66-1	2.50013	1.11095	/	√
Propofol	Phenol	2078-54-8	2.32495	1.06015	/	√
Phenol, 4-(1-phenylethyl)-	Phenol	1988-89-2	1.26273	1.05581	/	√
(8R,8aS)-8,8a-Dimethyl-2-(propan-2-ylidene)-1,2,3,7,8,8a-hexahydronaphthalene	Terpenoids	27840-40-0	3.2709	1.37172	/	√
2H-1,3,5-Thiadiazine-2-thione, tetrahydro-3,5-dimethyl-	Heterocyclic compound	533-74-4	1.55997	0.953094	/	-
cis-Calamenene	Terpenoids	72937-55-4	3.24678	1.37313	/	√
Naphthalene, 1,2,3,4,4a,7-hexahydro-1,6-dimethyl-4-(1-methylethyl)-	Terpenoids	16728-99-7	2.83889	1.26805	/	√
2,6-Octadien-1-ol, 3,7-dimethyl-	Terpenoids	624-15-7	1.88122	1.14412	/	√
1H-Tetrazole-1,5-diAmine	Heterocyclic compound	2165-21-1	1.2924	0.976329	/	-
2,5-Furandione, dihydro-3-methyl-	Heterocyclic compound	4100-80-5	1.0458	0.931296	/	-
Thiophene, 3-ethyl-	Heterocyclic compound	1795-01-3	1.02967	0.89424	/	-
2-Pyridinecarbonitrile	Heterocyclic compound	100-70-9	1.02125	1.20943	/	-
2-Furancarboxylic acid, tetrahydro-3-methyl-5-oxo-	Heterocyclic compound	22073-04-7	1.01627	0.88108	/	-
Ledol	Terpenoids	577-27-5	1.82962	1.07627	/	√
1H-Indole-3-acetamide	Heterocyclic compound	879-37-8	0.744121	0.761034	/	-
(3E,7E)-4,8,12-Trimethyltrideca-1,3,7,11-tetraene	Terpenoids	62235-06-7	1.7967	1.08485	/	√
5-Isopropyl-3,3-dimethyl-2-methylene-2,3-dihydrofuran	Heterocyclic compound	81250-44-4	0.58951	0.655771	/	-
2-Picoline, 6-nitro-	Heterocyclic compound	18368-61-1	0.589222	1.07666	/	-
1H-Purine-2,6-dione, 3,7-dihydro-3-methyl-	Heterocyclic compound	1076-22-8	0.531583	1.36423	/	-
1-(2-Hydroxyethyl)-1,2,4-triazole	Heterocyclic compound	3273-14-1	0.531347	0.852337	/	-
4H-Pyran-4-one, 5-hydroxy-2-(hydroxymethyl)-	Heterocyclic compound	501-30-4	1.06255	1.18161	/	-
Dictamnine	Heterocyclic compound	484-29-7	0.421226	0.588672	/	-
Thiamylal	Heterocyclic compound	77-27-0	0.387569	1.01194	/	-
2,4-Dimethylfuran	Heterocyclic compound	3710-43-8	0.375669	1.14574	/	-
2-Hydroxymethylbenzimidazole	Heterocyclic compound	22128-99-0	0.312731	1.16754	/	-
1,3-Benzodioxol-5-ol	Heterocyclic compound	533-31-3	0.295905	1.17931	/	-
Thiophene, 3-phenyl-	Heterocyclic compound	2404-87-7	0.267478	0.910519	/	-
1-Methyl-2,4,5-trioxoimidazolidine	Heterocyclic compound	3659-97-0	0.263886	0.521531	/	-
N-Benzyloxy-2-carbomethoxyaziridine	Heterocyclic compound	53084-33-6	0.16038	1.09341	/	-
(1R,4S,9aS)-1-Methyl-4-((Z)-pent-2-en-4-yn-1-yl)octahydro-1H-quinolizine	Heterocyclic compound	151805-13-9	0.158367	0.703498	/	-
Debrisoquine	Heterocyclic compound	1131-64-2	0.124985	0.968572	/	-
Palustrol (Ledum)	Terpenoids	5986-49-2	1.77775	1.03802	/	√
4H-1-Benzopyran-4-one, 7-hydroxy-3-phenyl-	Heterocyclic compound	13057-72-2	0.0897535	0.279345	/	-
trans-O-Dithiane-4,5-diol	Heterocyclic compound	14193-38-5	0.0855908	1.14583	/	-
(5R,8aR)-5-Propyloctahydroindolizine	Heterocyclic compound	120057-35-4	0.0751664	0.724797	/	-
2,2'-Ethylidenebis(5-methylfuran)	Heterocyclic compound	3209-79-8	0.0729354	1.03517	/	-
2(1H)-Pyridinone	Heterocyclic compound	142-08-5	0.0501274	1.02575	/	-
1H-Imidazole, 2-propyl-	Heterocyclic compound	50995-95-4	0.0436207	1.08003	/	-
Anabasine	Heterocyclic compound	494-52-0	0.559822	0.925098	/	-
1-Pentanone, 1-(2-thienyl)-	Heterocyclic compound	53119-25-8	0.00302294	0.378615	/	-
5,6-Dihydro-5-methyluracil	Heterocyclic compound	696-04-8	0.293002	0.55917	/	-
Fomepizole	Heterocyclic compound	7554-65-6	0.240587	0.637344	/	-
1H-Indole-3-acetonitrile	Heterocyclic compound	771-51-7	0.139755	1.11748	/	-
Tropinone	Heterocyclic compound	532-24-1	0.13699	0.376783	/	-
10,11-Dihydro-10-hydroxycarbamazepine	Heterocyclic compound	29331-92-8	0.118606	0.510774	/	-
2H,8H-Benzo[1,2-b:3,4-b']dipyran-2-one, 8,8-dimethyl-	Heterocyclic compound	523-59-1	0.106258	0.581696	/	-
2-Acetyl-3-methylbenzo[b]thiophene	Heterocyclic compound	18781-31-2	0.0720959	0.486454	/	-
8-Azabicyclo[3.2.1]octane, 3-chloro-8-methyl-	Heterocyclic compound	51275-31-1	0.0218093	0.684666	/	-
Pyrazine, 2,5-dimethyl-	Heterocyclic compound	123-32-0	3.03077	1.35926	roasted nutty，woody	-
Furan, 3-(4,8-dimethyl-3,7-nonadienyl)-, (E)-	Terpenoids	23262-34-2	1.69076	1.04902	/	√
Tetradecane	Hydrocarbons	629-59-4	0.274689	0.935333	mild waxy	-
p-Menth-8-en-1-ol, stereoisomer	Terpenoids	7299-40-3	1.47275	1.08711	/	√
Bicyclo[3.2.1]oct-2-ene, 3-methyl-4-methylene-	Terpenoids	49826-53-1	1.48865	1.11819	/	√
(-)-trans-Isopiperitenol	Terpenoids	74410-00-7	1.48559	1.12847	/	√
Cyclohexene, 4-[(1E)-1,5-dimethyl-1,4-hexadien-1-yl]-1-methyl-	Terpenoids	25532-79-0	1.16805	1.04503	/	√
Neric Acid	Terpenoids	4613-38-1	0.165694	1.17906	/	√
Fenchyl acetate	Ester	13851-11-1	1.60971	1.14382	balsamic，fresh sweet， herbal	√
Butanoic acid, 2-butoxy-1-methyl-2-oxoethyl ester	Ester	7492-70-8	0.0969778	1.0597	buttery	√
1-Penten-3-one, 1-(4-methoxyphenyl)-4-methyl-	Ketone	103-13-9	1.84194	1.07488	caramellic fruity buttery	√
Limonene	Terpenoids	138-86-3	2.73764	1.24762	citrus herbal	√
Decane, 4-methyl-	Hydrocarbons	2847-72-5	1.73856	0.985557	/	-
3-Methoxy-2,5-dimethylpyrazine	Heterocyclic compound	19846-22-1	2.69159	1.43204	earthy	√
2-Ethyl-3-methoxypyrazine	Heterocyclic compound	25680-58-4	2.76012	1.42204	earthy green	√
Hexanoic acid, 2-methylbutyl ester	Ester	2601-13-0	1.97117	1.04448	ethereal	√
2-Decen-1-ol, (E)-	Alcohol	18409-18-2	1.53179	1.11133	fatty	√
3,5-Dimethyldodecane	Hydrocarbons	107770-99-0	1.51551	0.981401	/	-
2-Nonen-1-ol	Alcohol	22104-79-6	2.57011	1.21941	fatty	√
5-Hydroxymethylfurfural	Aldehyde	67-47-0	0.812799	1.23701	fatty buttery musty waxy caramellic	√
2,4-Nonadienal, (E,E)-	Aldehyde	5910-87-2	1.84571	1.11496	fatty melon waxy green	√
Quinoxaline	Heterocyclic compound	91-19-0	1.7346	1.20052	fishy	√
Benzoic acid, 1-methylethyl ester	Ester	939-48-0	1.30255	1.14544	floral	√
6-Octen-1-ol, 3,7-dimethyl-, (R)-	Terpenoids	1117-61-9	1.90991	1.09767	floral	√
trans-2-Undecen-1-ol	Alcohol	75039-84-8	1.34807	1.15989	floral waxy fresh fruity	√
2,4-Dimethyldodecane	Hydrocarbons	6117-99-3	1.27631	0.945763	/	-
(E)-nerolidol	Terpenoids	40716-66-3	1.38531	1.0164	floral, green, woody, waxy	√
α-Irone	Terpenoids	79-69-6	3.50014	1.34319	floral，woody	√
3-Hexen-1-ol, benzoate, (Z)-	Ester	25152-85-6	2.09012	1.12726	fresh greenfloral	√
5-Heptenal, 2,6-dimethyl-	Aldehyde	106-72-9	2.44501	1.45396	fresh sweet clean green	√
Butanoic acid, octyl ester	Ester	110-39-4	0.371287	1.11676	fresh waxy fruity green	√
1-Tridecene	Hydrocarbons	2437-56-1	1.1158	1.05605	/	-
Undecane, 3,4-dimethyl-	Hydrocarbons	17312-78-6	1.08513	0.919312	/	-
2,6-Dimethyldecane	Hydrocarbons	13150-81-7	1.04965	0.971787	/	-
Propanoic acid, 2-methyl-, 2-methylbutyl ester	Ester	2445-69-4	1.7554	1.07469	fruity	√
Heptadecane, 3-methyl-	Hydrocarbons	6418-44-6	1.03765	0.873584	/	-
Propanoic acid, hexyl ester	Ester	2445-76-3	1.44583	1.28634	fruity	√
Tetradecane, 4-methyl-	Hydrocarbons	25117-24-2	1.18128	1.11175	/	-
Butanoic acid, 1-methylhexyl ester	Ester	39026-94-3	1.75559	1.1459	fruity green	√
Heptane, 2,4-dimethyl-	Hydrocarbons	2213-23-2	0.874515	0.735223	/	-
Eicosane, 7-hexyl-	Hydrocarbons	55333-99-8	0.866337	1.08809	/	-
Isolongifolene, 4,5,9,10-dehydro-	Hydrocarbons	156747-45-4	0.778058	0.88364	/	-
Undecane, 4,4-dimethyl-	Hydrocarbons	17312-68-4	0.608464	0.931681	/	-
1,3,5-Cycloheptatriene	Hydrocarbons	544-25-2	0.577418	0.735613	/	-
Benzene, (methoxymethyl)-	Ether	538-86-3	1.51607	1.1237	fruity，green,floral	√
Dodecane, 2,6,11-trimethyl-	Hydrocarbons	31295-56-4	0.459553	1.34125	/	-
Khusimyl methyl ether	Hydrocarbons	300349-20-6	0.360856	1.13405	/	-
2,4,6-Octatriene, 3,4-dimethyl-	Hydrocarbons	57396-75-5	0.331631	0.884048	/	-
Dodecane, 4,6-dimethyl-	Hydrocarbons	61141-72-8	0.317977	0.57697	/	-
3-Hexen-1-ol, (Z)-	Alcohol	928-96-1	2.57439	1.25289	green	√
Cyclooctane, 1,5-dimethyl-2,6-bis(methylene)-	Hydrocarbons	74301-13-6	0.185423	0.841261	/	-
Nonane, 5-methyl-5-propyl-	Hydrocarbons	17312-75-3	0.0933715	1.41486	/	-
Heptadecane	Hydrocarbons	629-78-7	0.48413	0.977017	/	-
Tridecane	Hydrocarbons	629-50-5	0.076356	0.491005	/	-
Decane	Hydrocarbons	124-18-5	0.0689404	0.794292	/	-
Tetradecane, 2,6,10-trimethyl-	Hydrocarbons	14905-56-7	0.0189814	0.322465	/	-
Dodecane	Hydrocarbons	112-40-3	0.0148901	0.352817	/	-
Undecane, 5-methyl-	Hydrocarbons	1632-70-8	0.0147376	0.826478	/	-
Adamantane	Hydrocarbons	281-23-2	0.00871357	0.429562	/	-
2-Cyclopenten-1-one, 3-methyl-2-(2-pentenyl)-, (Z)-	Ketone	488-10-8	0.305534	0.620781	woody herbal floral spicy	-
2-Butanone, 4-(2,6,6-trimethyl-2-cyclohexen-1-yl)-	Ketone	31499-72-6	0.308631	0.635726	woody floral powdery violet fruity	-
2-Undecanone	Ketone	112-12-9	0.367166	0.966075	waxy fruity creamy fatty floral	-
3-Oxatricyclo[4.1.1.0(2,4)]octane, 2,7,7-trimethyl-	Terpenoids	1686-14-2	0.0759152	1.12644	green	√
6-Nonenal, (Z)-	Aldehyde	2277-19-2	2.64969	1.19517	green cucumber waxy	√
2-Butanone, 4-(4-hydroxy-3-methoxyphenyl)-	Ketone	122-48-5	0.0190446	0.915991	sweet spicy woody phenolic creamy	-
2-Pentanol	Alcohol	6032-29-7	3.95768	1.37582	green fusel oily fermented	√
1,2-Cyclohexanedione	Ketone	765-87-7	0.112489	0.810904	sweet acorn nut skin maple caramellic brothy	-
2-Cyclohexen-1-one, 4-(3-hydroxy-1-butenyl)-3,5,5-trimethyl-	Ketone	34318-21-3	0.0178669	0.949942	spicy	-
3-Penten-2-one, 4-methyl-	Ketone	141-79-7	1.53491	1.15538	pungent earthy vegetable	-
3-Nonen-1-ol, (E)-	Alcohol	10339-61-4	3.6537	1.40502	green waxy melon	√
Cyclohexanone	Ketone	108-94-1	1.02667	0.84995	minty acetone	-
[1,1'-Bicyclopentyl]-2-one	Ketone	4884-24-6	0.99428	0.763129	fruity green minty aldehydic woody	-
3-Octen-2-one, 7-methyl-	Ketone	33046-81-0	0.428438	0.82409	fruity fatty oily lactonic nutty meaty	-
2-Pentadecanone	Ketone	2345-28-0	0.826898	0.91528	fresh waxy floral	-
Cyclopentanone, 2-(2-hexenyl)-	Ketone	34687-46-2	0.235137	1.35769	floral	-
3,5-Octadien-2-one	Ketone	38284-27-4	0.0494225	1.02597	fatty、fruity、mushroom	-
5-Cyclohexadecen-1-one	Ketone	37609-25-9	0.2188	0.908821	dry powdery musk amber civet	-
Isophorone	Ketone	78-59-1	0.00669825	0.0713063	cooling woody sweet green camphoreous fruity musty tobacco leathery	-
Benzene, (2,2-dimethoxyethyl)-	Aromatics	101-48-4	2.31271	1.24711	green, floral,earthy	√
cis-3-Hexenyl cis-3-hexenoate	Ester	61444-38-0	2.32758	1.11242	green,metallic	√
3,6-Dimethyl-2,3,3a,4,5,7a-hexahydrobenzofuran	Heterocyclic compound	70786-44-6	3.03476	1.40424	herbal	√
2-Cyclohexen-1-ol, 3-methyl-6-(1-methylethyl)-, trans-	Terpenoids	16721-39-4	1.31375	1.11109	herbal	√
1,3-Cyclohexadiene-1-carboxaldehyde, 2,6,6-trimethyl-	Terpenoids	116-26-7	3.46337	1.46337	herbal	√
Cyclohexene, 1-methoxy-	Aromatics	931-57-7	3.82785	1.3679	herbal spicy	√
Ethanone, 1-(3-methylphenyl)-	Ketone	585-74-0	1.03469	1.10558	/	-
3-Penten-2-one, 3-ethyl-4-methyl-	Ketone	22287-11-2	0.639501	0.876387	/	-
1,2,3,4-Tetrahydro-3-isopropyl-5-methyl-1-oxonaphthalene	Ketone	29107-42-4	0.608682	1.15037	/	-
2-Acetyl-1,3-cyclohexanedione	Ketone	4056-73-9	1.12613	1.2455	/	-
Ketone, methyl 2,2,3-trimethylcyclopentyl	Ketone	17983-22-1	0.566364	0.572021	/	-
2'-Ethoxyacetophenone	Ketone	2142-67-8	0.373014	1.06083	/	-
2-Acetoxyacetophenone	Ketone	7250-94-4	0.305933	0.639528	/	-
2,5-Dihydroxy-4-isopropyl-2,4,6-cycloheptatrien-1-one	Ketone	54755-56-5	0.300564	1.12134	/	-
Ethanone, 1-(3-hydroxyphenyl)-	Ketone	121-71-1	0.256998	1.19443	/	-
2-Propen-1-one, 1-(2-hydroxyphenyl)-3-phenyl-	Ketone	1214-47-7	0.194993	1.36734	/	-
(1α,4aβ,8aα)-1,2,3,4,4a,5,6,8a-octahydro-7-methyl-4-methylene-1-(1-methylethyl)-Naphthalene	Terpenoids	39029-41-9	3.6545	1.37841	herbal woody	√
3-Penten-2-one, 4-methoxy-	Ketone	2845-83-2	0.139861	0.726378	/	-
2(1H)-Naphthalenone, 3,4,5,6,7,8-hexahydro-	Ketone	13837-12-2	0.112815	1.15055	/	-
1,3-Cyclopentanedione, 2-acetyl-4-methyl-	Ketone	4056-69-3	0.00324004	1.12522	/	-
5-Nonen-4-one, 6-methyl-	Ketone	7036-98-8	0.000155487	0.0481489	/	-
Methyl salicylate	Ester	119-36-8	2.56209	1.23872	minty	√
Nitroguanidine	Nitrogen compounds	556-88-7	0.964488	0.661751	/	-
Diazene, bis(1,1-dimethylethyl)-	Nitrogen compounds	927-83-3	0.248971	0.403313	/	-
Benzonitrile	Nitrogen compounds	100-47-0	0.825639	1.09297	/	-
Cyclobutanecarbonitrile, 3,3-dimethyl-	Nitrogen compounds	53783-86-1	0.449474	0.572356	/	-
Erucin	Others	4430-36-8	0.255236	1.1592	cabbage radish	-
Butanoic acid, anhydride	Others	106-31-0	0.383662	1.09829	butter	-
Pentanenitrile, 5-(methylthio)-	Others	59121-25-4	1.81163	1.12294	broccoli cabbage	-
2-methylprop-2-enoyl 2-methylprop-2-enoate	Others	760-93-0	0.728667	1.31254	/	-
Carbonochloridodithioic acid, methyl ester	Others	16696-91-6	0.552051	1.3638	/	-
Benzenemethanol, 4-methoxy-	Phenol	105-13-5	0.130344	1.0149	sweet powdery,floral	-
Pinocarvone	Terpenoids	30460-92-5	1.52365	1.10231	minty	√
2-methoxy-Phenol	Phenol	90-05-1	0.0360269	1.00508	phenolic	-
Phenol, 2-methyl-	Phenol	95-48-7	0.170948	1.0148	musty medicinal herbal	-
Ethanone, 1-(1H-pyrrol-2-yl)-	Heterocyclic compound	1072-83-9	1.66982	1.37694	musty	√
Phenol, 3-ethyl-	Phenol	620-17-7	1.33997	1.19813	musty	√
BenzAldehyde, 2,4-dimethyl-	Aldehyde	15764-16-6	0.246206	1.14961	naphthyl、cherry	√
5,6,7,8-Tetrahydroquinoxaline	Heterocyclic compound	34413-35-9	3.01987	1.2116	nutty	√
Hydroquinone	Phenol	123-31-9	0.606576	1.27953	/	-
2-bromo-4-methoxy-Phenol	Phenol	17332-11-5	0.604384	0.885844	/	-
Acetaminophen	Phenol	103-90-2	0.504106	1.08116	/	-
Phenol, 4-octyl-	Phenol	1806-26-4	0.153029	0.89574	/	-
Phenol, 4-(1-methyl-1-phenylethyl)-	Phenol	599-64-4	0.654885	1.09299	/	-
(E)-4-(3-Hydroxyprop-1-en-1-yl)-2-methoxyphenol	Phenol	32811-40-8	0.0131769	0.36808	/	-
o-Hydroxybiphenyl	Phenol	90-43-7	0.262816	0.953645	/	-
TriSulfur compounds, dipropyl	Sulfur compounds	6028-61-1	0.307451	1.17491	sulfurous、alliaceous	-
Allyl Sulfur compounds	Sulfur compounds	27817-67-0	0.45076	1.11618	sulfurous,alliaceous onion green	-
3-Methyl-2-butene-1-thiol	Sulfur compounds	5287-45-6	1.09026	0.885276	sulfurous smoky leek onion	-
Dimethyl Sulfoxide	Sulfur compounds	67-68-5	0.589608	0.755355	fatty oily cheesy garlic mushroom	-
Diallyl disulphide	Sulfur compounds	2179-57-9	0.00422731	0.270914	alliaceous onion garlic metallic	-
2-Acetylthiazole	Heterocyclic compound	24295-03-2	2.43017	1.13057	nutty roasted	√
Copaene	Terpenoids	3856-25-5	0.0618747	1.20922	woody spicy honey	-
4,8-Methanoazulen-9-ol, decahydro-2,2,4,8-tetramethyl-, stereoisomer	Terpenoids	4586-22-5	1.51999	1.13311	woody spicy earthy	-
Cyclohexanol, 1-methyl-4-(1-methylethenyl)-	Terpenoids	138-87-4	0.656051	0.649518	woody pungent earthy	-
3-Cyclohexen-1-ol, 1-methyl-4-(1-methylethyl)-	Terpenoids	586-82-3	0.00113573	0.044795	woody dry musty	-
[1aR-(1aα,4α,4aβ,7bα)]-1a,2,3,4,4a,5,6,7b-octahydro-1,1,4,7-tetramethyl-1H-Cycloprop[e]azulene	Terpenoids	489-40-7	0.186071	0.833536	woody balsamic	-
α-Muurolene	Terpenoids	10208-80-7	0.0651435	1.08072	woody	-
2,4,6-Octatriene, 2,6-dimethyl-, (E,E)-	Terpenoids	3016-19-1	0.502086	0.747064	terpenic sweet fresh floral	-
Cyclohexene, 1-methyl-4-(1-methylethenyl)-, (S)-	Terpenoids	5989-54-8	0.457615	0.597026	terpenic pine herbal peppery	-
1,3,8-p-Menthatriene	Terpenoids	18368-95-1	0.761793	1.14143	terpenic camphoreous herbal woody	-
(-)-Carvone	Terpenoids	6485-40-1	0.958189	0.718558	sweet spearmint herbal minty	-
Benzenemethanol, α,α,4-trimethyl-	Terpenoids	1197-01-9	0.335198	1.1351	sweet fruity floral camphoreous	-
2,4,6-Octatriene, 2,6-dimethyl-	Terpenoids	673-84-7	0.00234096	0.108973	sweet floral peppery herbal tropical	-
Phenol, 4-propyl-	Phenol	645-56-7	2.50703	1.34957	phenolic、medicinal	√
1,2-Propanedione, 1-phenyl-	Ketone	579-07-7	0.350271	1.14404	plastic、buttery、honey	√
2-Hepten-1-ol, (E)-	Alcohol	33467-76-4	1.91991	1.07767	pungent fatty plastic green	√
Phenol, 2-methyl-5-(1-methylethyl)-	Terpenoids	499-75-2	0.131672	1.34996	spicy woody camphoreous	-
1,4-Dithiane	Amine	505-29-3	2.80015	1.29209	seafood,sulfurous	√
1,3-Cyclohexadiene, 5-(1,5-dimethyl-4-hexenyl)-2-methyl-, [S-(R*,S*)]-	Terpenoids	495-60-3	0.0776203	1.0719	spicy fresh sharp	-
D-Carvone	Terpenoids	2244-16-8	0.420696	1.20141	spicy bready caraway	-
2,7-Octadien-4-ol, 2-methyl-6-methylene-, (S)-	Terpenoids	35628-00-3	0.0137292	1.0931	pine balsamic	-
Carvone	Terpenoids	99-49-0	0.428911	1.20002	minty licorice	-
2-Cyclohexen-1-one, 2-hydroxy-3-methyl-6-(1-methylethyl)-	Terpenoids	490-03-9	0.366169	0.547867	minty leafy phenolic mentholic herbal woody	-
trans-3-Methyl-4-octanolide	Ester	39638-67-0	2.27364	1.15447	spicy coconut	√
Cyclohexanone, 5-methyl-2-(1-methylethyl)-, trans-	Terpenoids	89-80-5	0.0123874	0.802745	minty	-
d-Nerolidol	Terpenoids	142-50-7	0.0493105	0.720944	mild floral	-
Bicyclo[2.2.1]heptan-2-ol, 2,3,3-trimethyl-	Terpenoids	465-31-6	0.0663676	0.531702	mentholic musty camphoreous minty	-
Cubenene	Terpenoids	29837-12-5	2.70397	1.27495	spicy fruity mango	√
α-Cadinol	Terpenoids	481-34-5	0.0213711	0.84694	herbal woody	-
Cyclohexane, 1-ethenyl-1-methyl-2,4-bis(1-methylethenyl)-, (1α,2β,4β)-	Terpenoids	33880-83-0	0.703041	1.35022	herbal waxy fresh	-
1,5-Heptadien-4-one, 3,3,6-trimethyl-	Terpenoids	546-49-6	0.0992858	0.592586	herbal honey minty berry	-
Cyclohexene, 3-(1,5-dimethyl-4-hexenyl)-6-methylene-, [S-(R*,S*)]-	Terpenoids	20307-83-9	0.0328377	0.337677	herbal fruity woody	-
Cyclohexene, 1-methyl-4-(1-methylethylidene)-	Terpenoids	586-62-9	0.00573666	0.450898	herbal fresh woody sweet pine citrus	-
Bicyclo[3.1.1]hept-3-en-2-one, 4,6,6-trimethyl-, (1S)-	Terpenoids	1196-01-6	3.47429	1.46441	spicy、camphoreous	√
4-MethoxycinnamAldehyde	Aldehyde	1963-36-6	1.74753	1.05876	spicy、cinnamon、sweet	√
4-Hexen-1-ol, 5-methyl-2-(1-methylethenyl)-, (R)-	Terpenoids	498-16-8	0.329407	0.634506	herbal	-
Benzene, 1-(1,5-dimethyl-4-hexenyl)-4-methyl-	Terpenoids	644-30-4	0.175706	1.05071	herbal	-
(1S,2E,6E,10R)-3,7,11,11-Tetramethylbicyclo[8.1.0]undeca-2,6-diene	Terpenoids	24703-35-3	0.0231007	1.02821	green、woody、weedy	-
trans-4-MethoxycinnamAldehyde	Aldehyde	24680-50-0	1.85013	1.07899	spicy、floral、sweet	√
(+)-(E)-Limonene oxide	Terpenoids	6909-30-4	0.0416234	0.163724	green	-
Citronellyl tiglate	Terpenoids	24717-85-9	0.0200746	0.369642	fruity floral geranium leafy tea	-
3-Buten-2-one, 4-(2,2,6-trimethyl-7-oxabicyclo[4.1.0]hept-1-yl)-	Terpenoids	23267-57-4	0.0311671	1.03561	fruity	-
2,6,10-Dodecatrien-1-ol, 3,7,11-trimethyl-	Terpenoids	4602-84-0	0.174899	0.640666	fresh sweet linden flower floral dry	-
3-Mercapto-3-methylbutyl formate (ester)	Ester	50746-10-6	2.31629	1.08231	sulfurous,roasted	√
Butanoic acid, 3-methyl-, 3,7-dimethyl-2,6-octadienyl ester, (Z)-	Ester	3915-83-1	1.69218	1.0547	sweaty floral，citrus fruity	√
Citronellol	Terpenoids	106-22-9	0.436675	1.07509	floral waxy citrus	-
β-Elemen	Terpenoids	515-13-9	1.43904	1.06796	sweet	√
2H-Pyran, tetrahydro-4-methyl-2-(2-methyl-1-propenyl)-	Terpenoids	16409-43-1	0.0116459	1.0108	floral	-
D-Limonene	Terpenoids	5989-27-5	0.397628	0.580208	citrus orange fresh sweet	-
Acetoin	Ketone	513-86-0	3.9467	1.36771	sweet buttery	√
Thujone	Terpenoids	546-80-5	0.0179902	1.15937	cedar thujonic	-
trans-Carveol	Terpenoids	1197-07-5	0.116607	1.01479	caraway solvent spearmint	-
Bornyl acetate	Terpenoids	76-49-3	0.195478	1.20704	balsamic,woody herbal	-
Maltol	Heterocyclic compound	118-71-8	1.48054	1.24368	sweet caramellic	√
Benzeneethanol, 4-hydroxy-	Alcohol	501-94-0	0.339973	1.23292	sweet floral fruity	√
Geraniol	Terpenoids	106-24-1	2.66017	1.15826	sweet floral fruity	√
Allyl isovalerate	Ester	2835-39-4	3.22156	1.37968	sweet fruity	√
(4R,4aR)-4,4a-Dimethyl-6-(prop-1-en-2-yl)-1,2,3,4,4a,7-hexahydronaphthalene	Terpenoids	28908-26-1	1.85401	1.1157	/	-
Butanoic acid, 2-methyl-, 2-methylbutyl ester	Ester	2445-78-5	2.32269	1.12341	sweet fruity green waxy	√
Butanoic acid, 3-methyl-, 3-methylbutyl ester	Ester	659-70-1	3.25883	1.34245	sweet fruity green	√
Hexanoic acid, pentyl ester	Ester	540-07-8	1.89497	1.04703	sweet green fruity	√
Propanoic acid, 2-methyl-, heptyl ester	Ester	2349-13-5	1.76418	1.14916	sweet green fruity	√
3,5,9-Undecatrien-2-one, 6,10-dimethyl-	Ketone	141-10-6	1.64832	1.06322	sweet waxy citrus floral balsamic	√
Cyclohexanone, 2,2,6-trimethyl-	Ketone	2408-37-9	1.93773	1.38126	thujonic、pungent	√
Hexadecanoic acid, methyl ester	Ester	112-39-0	2.45946	1.23953	waxy	√
Bicyclo[3.1.0]hex-2-ene, 4-methylene-1-(1-methylethyl)-	Terpenoids	36262-09-6	1.41431	1.1734	/	-
Farnesene epoxide, E-	Terpenoids	83637-40-5	1.31028	1.27007	/	-
(3S,3aR,6R,8aS)-3,7,7-Trimethyl-8-methylenehexahydro-1H-3a,6-methanoazulen-2(3H)-one	Terpenoids	28624-27-3	1.25437	0.836803	/	-
1,3,6,10-Dodecatetraene, 3,7,11-trimethyl-, (Z,E)-	Terpenoids	26560-14-5	1.14289	0.955998	/	-
3-Cyclohexene-1-methanol, α,4-dimethyl-α-(4-methyl-3-pentenyl)-, [R-(R*,R*)]-	Terpenoids	23178-88-3	0.968316	1.24744	/	-
(1S,4S,4aR)-1-Isopropyl-4-methyl-7-methylene-1,2,3,4,4a,5,6,7-octahydronaphthalene	Terpenoids	157477-72-0	0.887798	0.684326	/	-
1,7,7-trimethyl-Tricyclo[2.2.1.0(2,6)]heptane	Terpenoids	508-32-7	0.704804	0.674604	/	-
(1R,4aR,4bR,10aR)-7-Isopropyl-1,4a-dimethyl-1,2,3,4,4a,4b,5,6,10,10a-decahydrophenanthrene-1-carbaldehyde	Terpenoids	6704-50-3	0.671591	1.09202	/	-
Pentadecane	Hydrocarbons	629-62-9	1.01238	1.03273	waxy	√
trans-3a-cis-9a-1,2,3,3a,8,9,9a,9b-octahydro-4H-cyclopenta[def]phenanthrene	Terpenoids	91110-19-9	1.02243	1.13481	/	-
2-Cyclohexen-1-one, 3-methyl-6-(1-methylethenyl)-, (S)-	Terpenoids	16750-82-6	0.424668	1.21859	/	-
Cyclopropanecarboxylic Acid, 2,2-dimethyl-3-(2-methyl-1-propenyl)-, (1R-trans)-	Terpenoids	4638-92-0	0.383416	1.2659	/	-
Bicyclo[5.2.0]nonane, 2-methylene-4,8,8-trimethyl-4-vinyl-	Terpenoids	242794-76-9	0.363773	0.669202	/	-
1,1,7,7a-Tetramethyl-1a,2,6,7,7a,7b-hexahydro-1H-cyclopropa[a]naphthalene	Terpenoids	154098-14-3	0.290757	1.19905	/	-
Bicyclo[3.1.1]hept-2-ene, 2,6-dimethyl-6-(4-methyl-3-pentenyl)-	Terpenoids	17699-05-7	0.276278	1.20086	/	-
(4aS,4bS,10aS)-7-Isopropyl-1,1,4a-trimethyl-1,2,3,4,4a,4b,5,9,10,10a-decahydrophenanthrene	Terpenoids	122712-77-0	0.229396	0.382446	/	-
Bicyclo[2.2.1]heptane, 2-chloro-1,7,7-trimethyl-, (1R-endo)-	Terpenoids	30462-53-4	0.180443	1.08301	/	-
Isopinocarveol	Terpenoids	6712-79-4	1.17899	1.16232	woody warm balsamic	√
[1α,4aα,8aα]-1,2,4a,5,6,8a-hexahydro-4-7-dimethyl-1-[1-methylethyl]naphthalene	Terpenoids	31983-22-9	0.124386	1.11185	/	-
(1aR,1bS,2aS,5S,5aS,7aS)-2,2,5,7a-Tetramethyldecahydrocyclopenta[2',3']cyclobuta[1',2':3,4]benzo[1,2-b]oxirene	Terpenoids	104188-24-1	0.123324	1.07005	/	-
3-Hydroxy-7,8-dihydro-β-ionol	Terpenoids	172705-13-4	0.104934	0.940962	/	-
Eremophilene	Terpenoids	10219-75-7	0.0787825	1.12606	/	-
[1S-(1α,7α,8aβ)]-1,2,3,5,6,7,8,8a-octahydro-1,4-dimethyl-7-(1-methylethenyl)-Azulene	Terpenoids	3691-11-0	0.0774976	1.14943	/	-
(5R,10R)-10-Methyl-6-methylene-2-(propan-2-ylidene)spiro[4.5]dec-7-ene	Terpenoids	28908-27-2	0.0645285	1.09525	/	-
(+)-(1R,4R,5R)-2-(10)-PINEN-4-OL	Terpenoids	13040-03-4	0.0593232	0.189339	/	-
1-Isopropyl-4,7-dimethyl-1,2,3,5,6,8a-hexahydronaphthalene	Terpenoids	16729-01-4	0.0448406	0.41505	/	-
Bergamotol, Z-α-trans-	Terpenoids	88034-74-6	0.0431031	0.949127	/	-
(E)-4,8-Dimethylnona-1,3,7-triene	Terpenoids	19945-61-0	0.0367683	0.919081	/	-
Fenchone	Terpenoids	1195-79-5	0.0197919	1.01003	/	-
2-Cyclohexen-1-ol, 1-methyl-4-(1-methylethyl)-, trans-	Terpenoids	29803-81-4	0.0121532	0.173183	/	-
2,7-Octadiene-1,6-diol, 2,6-dimethyl-, (E)-	Terpenoids	75991-61-6	0.011125	1.09671	/	-
Phenanthrene, 7-ethenyl-1,2,3,4,4a,4b,5,6,7,8,8a,9-dodecahydro-1,1,4b,7-tetramethyl-, [4aS-(4aα,4bβ,7α,8aα)]-	Terpenoids	1686-67-5	0.382011	0.728834	/	-
1H-Naphtho[2,1-b]pyran, 3-ethenyldodecahydro-3,4a,7,7,10a-pentamethyl-, [3S-(3α,4aα,6aβ,10aα,10bβ)]-	Terpenoids	1227-93-6	0.339176	0.759562	/	-
(4aS,4bR,10aS)-7-Isopropyl-1,1,4a-trimethyl-1,2,3,4,4a,4b,5,6,10,10a-decahydrophenanthrene	Terpenoids	35241-40-8	0.233185	0.461996	/	-
Valerena-4,7(11)-diene	Terpenoids	351222-66-7	0.107243	0.969433	/	-
Naphthalene, decahydro-1,6-bis(methylene)-4-(1-methylethyl)-, (4α,4aα,8aα)-	Terpenoids	30021-46-6	0.0997031	0.512283	/	-
(4aR,6aS,9R,11aR,11bR)-4,4,11b-trimethyl-8-methylenetetradecahydro-6a,9-methanocyclohepta[a]naphthalene	Terpenoids	562-28-7	0.0628002	0.548354	/	-
(4aS,10aS)-7-Isopropyl-1,1,4a-trimethyl-1,2,3,4,4a,5,6,9,10,10a-decahydrophenanthrene	Terpenoids	41577-36-0	0.0608845	0.50142	/	-
Geranic acid	Terpenoids	459-80-3	0.26919	1.31315	green woody	-
trans-Farnesol	Terpenoids	106-28-5	0.276475	0.710421	floral sweet waxy	-
The odor quality of compounds were taken from http://www.thegoodscentscompany.com/
“/”Indicates that no aroma related information is found
“-” indicates that the substance is not a characteristic aroma component

## Sheet: Group Ⅳ
Compounds	Class	CAS	M2.Score Contrib(Group - Average), Weight=p1p2	VIP	Odor quality	Characteristic volatile components
6-Octenoic Acid, 3,7-dimethyl-	Acid	502-47-6	0.0161475	0.314445	green grassy smoky fatty floral	-
9,12-Octadecadienoic Acid (Z,Z)-	Acid	60-33-3	0.155141	0.53087	fatty	-
Benzoic Acid, 4-hydroxy-3,5-dimethoxy-	Acid	530-57-4	0.0911927	1.08823	/	-
(2E)-2-(Acetylhydrazono)propanoic acid	Acid	64096-81-7	0.228955	0.969409	/	-
Palmitoleic Acid	Acid	373-49-9	0.195962	0.554498	/	-
2-Propenoic Acid, 3-(3-hydroxyphenyl)-	Acid	588-30-7	0.081642	0.37772	/	-
Myristoleic Acid	Acid	544-64-9	0.0423263	0.27547	/	-
2-Nonen-1-ol, (E)-	Alcohol	31502-14-4	0.157383	1.05244	waxy green violet melon	-
2-Nonanol	Alcohol	628-99-9	0.0943401	1.17972	waxy green creamy citrus orange cheesy fruity	-
2-Furanmethanol	Alcohol	98-00-0	0.0668633	1.17661	sweet caramellic bready,coffee	-
1-Hexanol, 4-methyl-	Alcohol	818-49-5	0.0101362	0.84624	sweaty	-
p-Dithiane-2,5-diol	Alcohol	40018-26-6	0.22533	0.717689	sulfurous meaty toasted bready brothy eggy tomato	-
3-Hexen-1-ol, (E)-	Alcohol	928-97-2	0.240152	1.1765	green,floral earthy	-
3,6-Nonadien-1-ol, (E,Z)-	Alcohol	56805-23-3	0.00403069	1.18596	green	-
trans-2-Undecen-1-ol	Alcohol	75039-84-8	0.116232	1.15989	floral waxy fresh fruity	-
2,4-Heptadien-1-ol, (E,E)-	Alcohol	33467-79-7	0.0486698	1.18804	fatty、green、fruity	-
1-Butanol, 2-methyl-	Alcohol	137-32-6	0.0160342	0.85379	fatty greasy winey leathery cocoa	-
2-Decen-1-ol, (E)-	Alcohol	18409-18-2	0.116916	1.11133	fatty	-
2-Octenal, 2-butyl-	Alcohol	13019-16-4	0.0327673	0.794024	aldehydic green watery fruity metallic oily tropical fatty sweaty goaty	-
1,2-Hexanediol, 2-methyl-	Alcohol	56255-50-6	0.434273	1.29657	/	-
Cyclooctyl Alcohol	Alcohol	696-71-9	0.0834201	1.15443	/	-
Ethanol, 2-(3,3-dimethylcyclohexylidene)-, (Z)-	Alcohol	26532-23-0	0.270045	1.07595	/	-
(2,2,6-Trimethyl-bicyclo[4.1.0]hept-1-yl)-methanol	Alcohol	78996-11-9	0.165401	1.0657	/	-
1,2-Octanediol	Alcohol	1117-86-8	0.129777	0.972761	/	-
Undecanol-5	Alcohol	37493-70-2	0.106963	0.965592	/	-
6-Nonen-1-ol, (E)-	Alcohol	31502-19-9	0.077877	0.91415	/	-
1,2-Benzenediol, 3-methyl-	Alcohol	488-17-5	0.198301	0.824684	/	-
1-Adamantanol	Alcohol	768-95-6	0.34756	0.732592	/	-
Cyclohexanol, 2-methyl-3-(1-methylethenyl)-, (1α,2α,3α)-	Alcohol	54244-81-4	0.131684	0.657466	/	-
2-Cyclopentylethanol	Alcohol	766-00-7	0.0853697	0.632324	/	-
2-Ethyl-1-dodecanol	Alcohol	19780-33-7	0.0553456	0.523763	/	-
3,7,11,15-Tetramethyl-2-hexadecen-1-ol	Alcohol	102608-53-7	0.130664	0.520041	/	-
(E)-2-Decenal	Aldehyde	3913-81-3	0.269754	1.03807	waxy,fatty,earthy green	-
Undecanal	Aldehyde	112-44-7	0.0661303	0.807574	waxy floral citrus green	-
Dodecanal	Aldehyde	112-54-9	0.257833	1.13677	waxy aldehydic citrus green floral	-
2-Propenal, 3-phenyl-	Aldehyde	104-55-2	0.033228	0.693286	sweet spicy aldehydic aromatic balsamic cinnamyl resinous honey powdery	-
Lilac Aldehyde C	Aldehyde	53447-48-6	0.00671426	0.704242	sweet floral	-
Lilac Aldehyde D	Aldehyde	53447-47-5	0.0262973	0.68814	sweet floral	-
Decanal	Aldehyde	112-31-2	0.076018	1.01656	sweet aldehydic waxy orange peel citrus floral	-
(1R)-(-)-Myrtenal	Aldehyde	18486-69-6	0.0234456	0.25864	spicy cinnamon tonka terpenic camphoreous jammy	-
Methional	Aldehyde	3268-49-3	0.278716	0.629175	musty potato tomato earthy vegetable creamy	-
BenzeneacetAldehyde, 4-methyl-	Aldehyde	104-09-6	0.00375189	1.02796	green,nutty phenolic fruity	-
2,6-Nonadienal, (E,Z)-	Aldehyde	557-48-2	0.0845269	1.22892	green fatty dry cucumber	-
Isocyclocitral	Aldehyde	1335-66-6	0.547908	1.01201	green aldehydic earthy woody herbal leafy	√
Heptanal	Aldehyde	111-71-7	0.159395	1.20494	green	-
4-Heptenal, (Z)-	Aldehyde	6728-31-0	0.0493011	1.20179	green	-
2-Hexenal	Aldehyde	505-57-7	0.214297	1.18754	green	-
BenzeneacetAldehyde	Aldehyde	122-78-1	0.178192	1.12731	green	-
2-Undecenal	Aldehyde	2463-77-6	0.238508	0.924089	fruity fresh	-
2-FurAldehyde diethyl acetal	Aldehyde	13529-27-6	0.213441	0.863137	fruity earthy mushroom	-
4-Nonenal, (E)-	Aldehyde	2277-16-9	0.265271	1.31958	fruity	-
2-Undecenal, E-	Aldehyde	53448-07-0	0.0386191	0.947044	fresh fruity citrus waxy fatty green	-
1-Cyclohexene-1-carboxAldehyde, 4-(1-methylethenyl)-, (S)-	Aldehyde	18031-40-8	0.0820613	0.968972	fresh green oily grassy fatty minty cherry	-
1-Cyclohexene-1-carboxAldehyde, 4-(1-methylethenyl)-	Aldehyde	2111-75-3	0.0585169	0.545864	fresh green herbal grassy sweet minty cumin spicy citrus	-
(E)-2-Octenal	Aldehyde	2548-87-0	0.0242702	0.939606	fresh cucumber fatty green herbal banana waxy	-
Tridecanal	Aldehyde	10486-19-8	0.0402041	0.637307	fresh clean citrus waxy	-
4-Decenal, (E)-	Aldehyde	65405-70-1	0.0562241	0.293916	fresh aldehydic citrus orange mandarin tangerine green fatty	-
BenzAldehyde, 3,4-dihydroxy-	Aldehyde	139-85-5	0.0120738	0.405668	dry medicinal almond bitter	-
3-Cyclohexene-1-carboxAldehyde, 4-(4-methyl-3-pentenyl)-	Aldehyde	37677-14-8	0.073756	0.407869	citrus greasy aldehydic floral marine	-
Hexadecanal	Aldehyde	629-80-1	0.0607462	0.560895	cardboard	-
AcetAldehyde, tetramer	Aldehyde	108-62-3	0.0712339	1.13173	/	-
4-Heptenal	Aldehyde	62238-34-0	0.0146461	1.12203	/	-
Glutarimide	Amine	1121-89-7	0.0515602	1.15925	/	-
BenzenAmine, 4,4'-methylenebis-	Amine	101-77-9	0.00842826	0.881732	/	-
BenzenAmine, N-ethyl-	Amine	103-69-5	0.212911	0.799344	/	-
CyclohexylAmine	Amine	108-91-8	0.0815415	0.793155	/	-
Octadecanamide	Amine	124-26-5	0.00546703	0.368933	/	-
(Z)-9-Octadecenamide	Amine	301-02-0	0.00452643	0.35605	/	-
BenzenAmine, 2-methoxy-5-nitro-	Amine	99-59-2	0.0368434	0.262426	/	-
Naphthalene, 2-methyl-	Aromatics	91-57-6	0.0411867	1.03635	sweet floral woody	-
Styrene	Aromatics	100-42-5	0.171045	0.79233	sweet balsamic floral plastic	-
Anethole	Aromatics	104-46-1	0.106306	0.684598	sweet anise licorice medicinal	-
1,2,3-trimethoxy-5-(2-propenyl)-Benzene	Aromatics	487-11-6	0.0937259	0.403652	spicy floral	-
Benzene, 1-methyl-4-(1-methylethenyl)-	Aromatics	1195-32-0	0.181555	1.13025	phenolic spicy styrene	-
Phenol, 4-(2-propenyl)-	Aromatics	501-92-8	0.0156135	0.574557	phenolic medicinal herbal	-
Anisole	Aromatics	100-66-3	0.0409483	0.662602	phenolic gasoline ethereal anise	-
Naphthalene, 1-methyl-	Aromatics	90-12-0	0.13838	1.17132	naphthyl medicinal camphoreous	-
Naphthalene, 1,4-dimethyl-	Aromatics	571-58-4	0.0490485	1.19121	moldy resinous	-
o-Xylene	Aromatics	95-47-6	0.00188591	1.01397	geranium	-
2-Propanone, 1,3-diphenyl-	Aromatics	102-04-5	0.159801	0.876464	cherry sweet powdery honey floral	-
Estragole	Aromatics	140-67-0	0.132792	0.81315	anisic sweet spicy green herbal phenolic minty	-
Benzene, 1-methyl-2-(1-ethylpropyl)-	Aromatics	54410-74-1	0.339089	1.31825	/	-
Benzene, 1-ethyl-3,5-dimethyl-	Aromatics	934-74-7	0.0297679	1.25456	/	-
Benzene, nitroso-	Aromatics	586-96-9	0.0620071	1.1896	/	-
Naphthalene, 1,8-dimethyl-	Aromatics	569-41-5	0.114474	1.16176	/	-
Benzene, 1,2,3,5-tetramethyl-	Aromatics	527-53-7	0.0913582	1.14498	/	-
Benzene, 1,2,4-trimethyl-	Aromatics	95-63-6	0.0836824	1.13465	/	-
Benzene, 1-ethyl-2-methyl-	Aromatics	611-14-3	0.0759594	1.12154	/	-
Naphthalene, 1,2-dimethyl-	Aromatics	573-98-8	0.0797547	1.1101	/	-
Benzene, 1-methoxy-2-nitro-	Aromatics	91-23-6	0.0423845	0.937084	/	-
Indane	Aromatics	496-11-7	0.0566977	0.924785	/	-
2-Methylindene	Aromatics	2177-47-1	0.217314	0.901866	/	-
1,2,3,3a,8,9,9a,9b-Octahydrocyclopenta[def]phenanthrene	Aromatics	148145-44-2	0.0323078	0.790744	/	-
α-Methylstyrene	Aromatics	98-83-9	0.141686	0.603361	/	-
p-Hydroxybiphenyl	Aromatics	92-69-3	0.0264005	0.547839	/	-
Benzene, 1,2-diethyl-3,4-dimethyl-	Aromatics	54410-75-2	0.102	0.539393	/	-
Benzene, 1,2-dichloro-	Aromatics	95-50-1	0.00211753	0.466798	/	-
Hydrazine, (4-methoxyphenyl)-	Aromatics	3471-32-7	0.00605072	0.444964	/	-
Asarone	Aromatics	2883-98-9	0.0255465	0.417568	/	-
Acetic acid, nonyl ester	Ester	143-13-5	0.259911	1.09686	waxy	-
Dodecanoic acid, ethyl ester	Ester	106-33-2	0.292605	0.760224	sweet waxy floral soapy clean	-
Phenol, 2-methoxy-4-(1-propenyl)-, acetate	Ester	93-29-8	0.0829014	0.380481	sweet spicy powdery floral carnation balsamic	-
Propanoic acid, 2-methyl-, 3-phenyl-2-propenyl ester	Ester	103-59-3	0.00169036	0.531892	sweet fruity almond spicy cinnamyl tropical	-
Hexanoic acid, propyl ester	Ester	626-77-7	0.169548	1.12864	sweet fruity green	-
Butanoic acid, 2-methyl-, 2-methylpropyl ester	Ester	2445-67-2	0.00920786	0.851345	sweet fruity	-
2-Butenoic acid, hexyl ester	Ester	19089-92-0	0.0313481	0.871068	sweet caramellic green fruity vegetable	-
3-Phenyl-1-propanol, acetate	Ester	122-72-5	0.0974484	0.870235	sweet balsamic storax spicy cinnamon	-
n-Propyl acetate	Ester	109-60-4	0.0630927	0.411808	solvent celery fruity fusel raspberry pear	-
2,6,10-Dodecatrien-1-ol, 3,7,11-trimethyl-, acetate, (E,E)-	Ester	4128-17-0	0.0326061	0.625988	oily waxy	-
9,12,15-Octadecatrienoic acid, methyl ester	Ester	7361-80-0	0.0483223	0.62389	oily fatty fruity	-
Hexanoic acid, hexyl ester	Ester	6378-65-0	0.123697	0.560657	herbal fresh green grassy vegetable fruity	-
2-Butenoic acid, 3-hexenyl ester, (E,Z)-	Ester	65405-80-3	0.267378	0.619939	green vegetable	-
2-Cyclohexen-1-ol, 2-methyl-5-(1-methylethenyl)-, acetate	Ester	97-42-7	0.0707921	0.769193	green minty spearmint nasturtium herbal rummy grape pear spicy	-
Geranyl isovalerate	Ester	109-20-6	0.0573539	0.518169	green fruity apple blueberry pineapple	-
Furfuryl hexanoate	Ester	39252-02-3	0.133269	0.914709	green fatty musty waxy	-
4-Pentenyl Acetate	Ester	1576-85-8	0.00785935	1.11833	green	-
4-Decenoic acid, methyl ester, Z-	Ester	7367-83-1	0.0647066	0.308302	fruity pear mango fishy peach green	-
Hexanoic acid, 3-hexenyl ester, (Z)-	Ester	31501-11-8	0.144059	0.603805	fruity green waxy tropical grassy	-
Hexanoic acid, 3-phenyl-2-propenyl ester	Ester	6994-20-3	0.00120627	0.111226	fruity green spicy	-
3-Hexen-1-ol, acetate, (E)-	Ester	3681-82-1	0.17782	1.15565	fruity green	-
Butanoic acid, 1-methylhexyl ester	Ester	39026-94-3	0.0183134	1.1459	fruity green	-
Methyl anthranilate	Ester	134-20-3	0.110923	0.902785	fruity grape orangeflower neroli	-
Butanoic acid, 2-methyl-, 3,7-dimethyl-2,6-octadienyl ester, (E)-	Ester	68705-63-5	0.0158505	0.817377	fruity apple rose	-
Propanoic acid, 2-methyl-, 2-methylbutyl ester	Ester	2445-69-4	0.0272269	1.07469	fruity	-
Benzoic acid, 2-propenyl ester	Ester	583-04-0	0.00499633	0.226834	fruity	-
Butanoic acid, octyl ester	Ester	110-39-4	0.159837	1.11676	fresh waxy fruity green	-
.delta.-Dodecalactone	Ester	713-95-1	0.0658929	0.588553	fresh sweet metallic peach oily coconut buttery	-
Geranyl formate	Ester	105-86-2	0.0176596	0.565926	fresh green floral fruity	-
Citronellyl valerate	Ester	7540-53-6	0.013238	0.406762	floral rose herbal honey	-
Benzoic acid, 1-methylethyl ester	Ester	939-48-0	0.0974203	1.14544	floral	-
Butanoic acid, 3-methyl-, 1-ethenyl-1,5-dimethyl-4-hexenyl ester	Ester	1118-27-0	0.0188758	0.690675	citrus bergamot lavender peach apricot sage	-
2-Propenoic acid, 2-methyl-, (tetrahydro-2-furanyl)methyl ester	Ester	2455-24-5	0.10663	1.23814	/	-
Propanoic acid, 2-methyl-, 3-hydroxy-2,2,4-trimethylpentyl ester	Ester	77-68-9	0.0292019	1.15375	/	-
Methyl 6-chloronicotinate	Ester	73781-91-6	0.0694725	1.15185	/	-
4-Hexen-1-ol, 5-methyl-2-(1-methylethenyl)-, acetate	Ester	25905-14-0	0.289247	1.07852	/	-
1-Hexanol, 5-methyl-2-(1-methylethyl)-, acetate	Ester	40853-55-2	0.161357	1.0399	/	-
Bicyclo[3.1.1]hept-2-en-6-ol, 2,7,7-trimethyl-, acetate, [1S-(1α,5α,6β)]-	Ester	50764-55-1	0.5461	0.971787	/	-
(1R,5S,6R)-2,7,7-Trimethylbicyclo[3.1.1]hept-2-en-6-yl acetate	Ester	67999-48-8	0.0721663	0.942017	/	-
1-Octyl trifluoroacetate	Ester	2561-21-9	0.00582671	0.805641	/	-
Butanoic acid, 4-hexenyl ester, (Z)-	Ester	69727-41-9	0.278281	0.637767	/	-
4-Methylhexyl 3-methylbutanoate	Ester	1215127-80-2	0.0938458	0.621417	/	-
8-Dodecen-1-ol, acetate, (Z)-	Ester	28079-04-1	0.0252262	0.576987	/	-
Bornyl tiglate	Ester	101223-92-1	0.123722	0.56705	/	-
2,2,4-Trimethyl-1,3-pentanediol diisobutyrate	Ester	6846-50-0	0.0189877	0.565756	/	-
Acetic acid, 1-methyl-3-(2,6,6-trimethylcyclohex-1-enyl)propyl ester	Ester	86756-12-9	0.025254	0.439167	/	-
(E)-2-Methylbut-2-en-1-yl methacrylate	Ester	88142-95-4	0.0154604	0.438629	/	-
Procaine	Ester	59-46-1	0.00207512	0.361285	/	-
2,6-Octadienoic acid, 3,7-dimethyl-, methyl ester	Ester	2349-14-6	0.0316439	0.255996	/	-
Benzene, 1-methoxy-2-methyl-	Ether	578-58-5	0.0361096	0.535157	sweet、nutty、floral	-
Benzene, (methoxymethyl)-	Ether	538-86-3	0.0341152	1.1237	fruity，green,floral	-
Butane, 1,1'-oxybis[4-chloro-	Ether	6334-96-9	0.0879519	1.17903	/	-
dibromochloro-Methane	Halogenated hydrocarbons	124-48-1	0.252924	1.37825	/	-
1-iodo-Decane	Halogenated hydrocarbons	2050-77-3	0.0989719	1.19141	/	-
2-Bromo dodecane	Halogenated hydrocarbons	13187-99-0	0.319817	1.01152	/	-
1-Propene, 1,3-dichloro-, (E)-	Halogenated hydrocarbons	10061-02-6	0.0697249	0.826534	/	-
1,3-Benzodioxole, 4,5-dimethoxy-6-(2-propenyl)-	Heterocyclic compound	484-31-1	0.0949955	0.421047	woody spicy	-
2H-Pyran-2-one, tetrahydro-6-nonyl-	Heterocyclic compound	2721-22-4	0.053819	0.757672	waxy creamy buttery oily fatty cheesy milky dairy	-
2H-Pyran-2-one, 5,6-dihydro-6-pentyl-	Heterocyclic compound	54814-64-1	0.23046	0.61143	sweet creamy coconut lactonic peach fruity herbal	-
2-Methyl-1,3-dithiacyclopentane	Heterocyclic compound	5616-51-3	0.0734799	1.11176	sulfurous alliaceous	-
Furan, 2-(1-pentenyl)-, (E)-	Heterocyclic compound	20992-69-2	0.257296	0.903618	roasted	-
Pyrazine, 3-ethyl-2,5-dimethyl-	Heterocyclic compound	13360-65-1	0.0746374	0.667693	potato cocoa roasted nutty	-
Pyrazine, ethyl-	Heterocyclic compound	13925-00-3	0.0318357	0.568614	peanut butter musty nutty woody roasted	-
Thiazole, 5-ethyl-2,4-dimethyl-	Heterocyclic compound	38205-61-7	0.0848707	0.965627	nutty roasted meaty earthy	-
2-Acetyl-3-methylpyrazine	Heterocyclic compound	23787-80-6	0.0577703	0.679423	nutty nut flesh hazelnut roasted grain toasted grain corn chip vegetable nut skin caramellic	-
Pyrazine, 2-ethyl-3,5-dimethyl-	Heterocyclic compound	13925-07-0	0.0746714	0.666359	nutty burnt almond roasted coffee	-
Pyrazine, 2-ethyl-3-methyl-	Heterocyclic compound	15707-23-0	0.0421035	0.578881	nutty	-
Furan, 2-pentyl-	Heterocyclic compound	3777-69-3	0.251051	0.923042	fruity、green、earthy	-
Pyrazine, 2,6-dimethyl-	Heterocyclic compound	108-50-9	0.0110384	0.575219	ethereal cocoa nutty roasted meaty roasted brown coffee buttermilk	-
5H-5-Methyl-6,7-dihydrocyclopentapyrazine	Heterocyclic compound	23747-48-0	0.0356884	1.09543	earthy,roasted	-
Thiazole, 2,4-dimethyl-	Heterocyclic compound	541-58-2	0.0719426	0.760124	coffee tea roasted	-
2-Acetyl-1,4,5,6-tetrahydropyridine	Heterocyclic compound	25343-57-1	0.0780516	1.11258	caramellic	-
2(5H)-Furanone	Heterocyclic compound	497-23-4	0.160744	0.726285	buttery	-
2,3-Dimethyl-5-ethylpyrazine	Heterocyclic compound	15707-34-3	0.0157205	0.430921	burnt popcorn roasted cocoa	-
1H-Imidazole, 4,5-dihydro-2-methyl-	Heterocyclic compound	534-26-9	0.00631538	1.3428	/	-
6-Ethyl-5,6-dihydro-2H-pyran-2-one	Heterocyclic compound	19895-35-3	0.144713	1.19753	/	-
2,4-Quinolinediol	Heterocyclic compound	86-95-3	0.00826787	1.19467	/	-
4H-Pyran-4-one, 5-hydroxy-2-(hydroxymethyl)-	Heterocyclic compound	501-30-4	0.0769556	1.18161	/	-
3-FurAldehyde	Heterocyclic compound	498-60-2	0.0492452	1.15422	/	-
2,6-Piperidinedione, 3-ethyl-	Heterocyclic compound	25115-69-9	0.0647286	1.15036	/	-
1-(Furan-2-yl)-2-methylpentan-1-one	Heterocyclic compound	1248070-62-3	0.120912	1.14416	/	-
2(1H)-Pyridinone, 1-cyclohexyl-3,4,5,6-tetramethyl-	Heterocyclic compound	82754-44-7	0.0912092	1.1365	/	-
Piperidin-3-one, 2,2,5-methyl-	Heterocyclic compound	103634-57-7	0.0698253	1.13411	/	-
1H-Pyrrole-3-carbonitrile	Heterocyclic compound	7126-38-7	0.152418	1.11973	/	-
1H-Indole-3-acetonitrile	Heterocyclic compound	771-51-7	0.0147675	1.11748	/	-
2,6-Dihydroxy-7-methylpurine	Heterocyclic compound	552-62-5	0.00698526	1.11147	/	-
2-Ethylpiperidine	Heterocyclic compound	1484-80-6	0.0238226	1.10387	/	-
Quinoline, 2,7-dimethyl-	Heterocyclic compound	93-37-8	0.054198	1.04825	/	-
cis-2-(2-Pentenyl)furan	Heterocyclic compound	70424-13-4	0.100854	1.01846	/	-
1H-Tetrazole-1,5-diAmine	Heterocyclic compound	2165-21-1	0.0499477	0.976329	/	-
1H-Pyrrole-2,5-dione, 3-ethenyl-4-methyl-	Heterocyclic compound	21494-57-5	0.0647747	0.94575	/	-
Scoparone	Heterocyclic compound	120-08-1	0.0268953	0.928021	/	-
Anabasine	Heterocyclic compound	494-52-0	0.165064	0.925098	/	-
Methaqualone	Heterocyclic compound	72-44-6	0.0262046	0.868475	/	-
1H-Imidazole-4-methanol	Heterocyclic compound	822-55-9	0.226761	0.864798	/	-
4H-Pyran-4-one, 2,3-dihydro-3,5-dihydroxy-6-methyl-	Heterocyclic compound	28564-83-2	0.246016	0.754009	/	-
2-Thiophenecarboxaldehyde, 5-chloro-	Heterocyclic compound	7283-96-7	0.247084	0.749684	/	-
4,8,12-Tetradecatrienal, 5,9,13-trimethyl-	Heterocyclic compound	66408-55-7	0.0249133	0.737116	/	-
2,3,5-Trimethyl-6-ethylpyrazine	Heterocyclic compound	17398-16-2	0.0779751	0.733922	/	-
Benzofuran, 4,7-dimethyl-	Heterocyclic compound	28715-26-6	0.0537571	0.726038	/	-
8-Azabicyclo[3.2.1]octane, 3-chloro-8-methyl-	Heterocyclic compound	51275-31-1	0.0156353	0.684666	/	-
Fomepizole	Heterocyclic compound	7554-65-6	0.0298422	0.637344	/	-
2(1H)-Pyridinone, 3-acetyl-4-hydroxy-6-methyl-	Heterocyclic compound	5501-39-3	0.0270684	0.619477	/	-
3-Methyl-pyrrolo(2,3-b)pyrazine	Heterocyclic compound	20321-99-7	0.120811	0.601133	/	-
Pentylenetetrazol	Heterocyclic compound	54-95-5	0.215007	0.589143	/	-
2H,8H-Benzo[1,2-b:3,4-b']dipyran-2-one, 8,8-dimethyl-	Heterocyclic compound	523-59-1	0.180154	0.581696	/	-
5,6-Dihydro-5-methyluracil	Heterocyclic compound	696-04-8	0.0610288	0.55917	/	-
10,11-Dihydro-10-hydroxycarbamazepine	Heterocyclic compound	29331-92-8	0.0219111	0.510774	/	-
Desipramine	Heterocyclic compound	50-47-5	0.111794	0.503899	/	-
2-Acetyl-3-methylbenzo[b]thiophene	Heterocyclic compound	18781-31-2	0.0595079	0.486454	/	-
2-Isopropylamino-6-methyl-6,7-dihydro-9H-5-oxa-9-azabenzocyclohepten-8-one	Heterocyclic compound	145220-65-1	0.0175653	0.478621	/	-
Sesquirosefuran	Heterocyclic compound	39007-93-7	0.112277	0.44817	/	-
Anastrozole	Heterocyclic compound	120511-73-1	0.00205269	0.378927	/	-
Tropinone	Heterocyclic compound	532-24-1	0.00393472	0.376783	/	-
Cannabinol	Heterocyclic compound	521-35-7	0.0227775	0.374439	/	-
Amobarbital	Heterocyclic compound	57-43-2	0.0735974	0.367587	/	-
Nifedipine	Heterocyclic compound	21829-25-4	0.0239738	0.367454	/	-
2H-1-Benzopyran, 6,7-dimethoxy-2,2-dimethyl-	Heterocyclic compound	644-06-4	0.0817603	0.361558	/	-
3-Methylbenzothiophene	Heterocyclic compound	1455-18-1	0.0135734	0.354759	/	-
Benzo[b]naphtho[2,1-d]thiophene	Heterocyclic compound	239-35-0	0.0274647	0.339997	/	-
1H-Pyrazolo[3,4-d]pyrimidin-4-amine	Heterocyclic compound	2380-63-4	0.0577106	0.311622	/	-
2-[3-Methoxyphenyl]-4H-1-benzopyran-4-one	Heterocyclic compound	53906-83-5	0.0339761	0.264776	/	-
(S)-8,9-dihydro-8-(1-hydroxy-1-methylethyl)-2H-Furo[2,3-h]-1-benzopyran-2-one	Heterocyclic compound	3804-70-4	0.0284981	0.264059	/	-
Meperidine	Heterocyclic compound	57-42-1	0.00123535	0.247423	/	-
Pentadecane	Hydrocarbons	629-62-9	0.22839	1.03273	waxy	-
Tetradecane	Hydrocarbons	629-59-4	0.227831	0.935333	mild waxy	-
1H-Indene, 1-ethylidene-	Hydrocarbons	2471-83-2	0.0970139	1.17459	/	-
Dodecane, 2,6,10-trimethyl-	Hydrocarbons	3891-98-3	0.136771	1.17056	/	-
Tetradecane, 2-methyl-	Hydrocarbons	1560-95-8	0.154587	1.16939	/	-
Dodecane, 4-methyl-	Hydrocarbons	6117-97-1	0.106098	1.15995	/	-
Pentadecane, 2,6,10,14-tetramethyl-	Hydrocarbons	1921-70-6	0.12618	1.15665	/	-
Tridecane, 2-methyl-	Hydrocarbons	1560-96-9	0.103303	1.15168	/	-
Octane, 1,1'-oxybis-	Hydrocarbons	629-82-3	0.138909	1.15121	/	-
Undecane, 2,4-dimethyl-	Hydrocarbons	17312-80-0	0.00993942	1.14399	/	-
Undecane, 3,5-dimethyl-	Hydrocarbons	17312-81-1	0.0296726	1.14038	/	-
Dodecane, 5-methyl-	Hydrocarbons	17453-93-9	0.124213	1.1401	/	-
2,6,10-Trimethyltridecane	Hydrocarbons	3891-99-4	0.214526	1.13273	/	-
Undecane, 2,5-dimethyl-	Hydrocarbons	17301-22-3	0.0755384	1.12083	/	-
Tetradecane, 4-methyl-	Hydrocarbons	25117-24-2	0.0501963	1.11175	/	-
Octane, 2,6,6-trimethyl-	Hydrocarbons	54166-32-4	0.0241977	1.11143	/	-
Undecane, 2-methyl-	Hydrocarbons	7045-71-8	0.0794073	1.10684	/	-
Hexadecane, 2-methyl-	Hydrocarbons	1560-92-5	0.0675187	1.10068	/	-
Bicyclo(3.3.1)non-2-ene	Hydrocarbons	6671-66-5	0.0184824	1.09967	/	-
Hexadecane, 7,9-dimethyl-	Hydrocarbons	21164-95-4	0.077191	1.08488	/	-
Dodecane, 3-methyl-	Hydrocarbons	17312-57-1	0.198704	1.08293	/	-
Nonane, 2-methyl-	Hydrocarbons	871-83-0	0.0209133	1.07656	/	-
Nonane, 2,5-dimethyl-	Hydrocarbons	17302-27-1	0.129398	1.04389	/	-
Heptadecane	Hydrocarbons	629-78-7	0.382486	0.977017	/	-
1-Tridecyne	Hydrocarbons	26186-02-7	0.0409692	0.92939	/	-
Dicyclopentadiene	Hydrocarbons	77-73-6	0.202069	0.867923	/	-
Hexadecane	Hydrocarbons	544-76-3	0.0276747	0.863007	/	-
Undecane, 5-methyl-	Hydrocarbons	1632-70-8	0.27294	0.826478	/	-
Heptane, 3,3,5-trimethyl-	Hydrocarbons	7154-80-5	0.0557207	0.650416	/	-
Heptadecane, 7-methyl-	Hydrocarbons	20959-33-5	0.17883	0.559405	/	-
Tridecane	Hydrocarbons	629-50-5	0.116079	0.491005	/	-
Adamantane	Hydrocarbons	281-23-2	0.0551344	0.429562	/	-
Dodecane	Hydrocarbons	112-40-3	0.0696807	0.352817	/	-
2-Methyl-7-exo-vinylbicyclo[4.2.0]oct-1(2)-ene	Hydrocarbons	107914-89-6	0.0676431	0.341888	/	-
Tetradecane, 2,6,10-trimethyl-	Hydrocarbons	14905-56-7	0.0280914	0.322465	/	-
Heptadecane, 2-methyl-	Hydrocarbons	1560-89-0	0.0439728	0.286535	/	-
4-Hexen-3-one	Ketone	2497-21-4	0.129044	1.21785	pungent ethereal spicy green tropical metallic	-
Cyclohexanone	Ketone	108-94-1	0.0252152	0.84995	minty acetone	-
Ethanone, 1-(2,4-dimethylphenyl)-	Ketone	89-74-7	0.101334	0.357325	floral woody sweet mimosa minty	-
2-Acetyl-1,3-cyclohexanedione	Ketone	4056-73-9	0.125754	1.2455	/	-
3-Penten-2-one, 4-(acetyloxy)-, (Z)-	Ketone	38365-58-1	0.154049	1.18836	/	-
Bicyclo[3.1.1]heptan-3-one, 2-hydroxy-2,6,6-trimethyl-	Ketone	10136-65-9	0.0729598	1.1477	/	-
Isopropenyl ethyl ketone	Ketone	25044-01-3	0.125789	1.00456	/	-
4-Hydroxy-2-methylacetophenone	Ketone	875-59-2	0.282421	1.00045	/	√
Ethanone, 1-(2,3,4-trihydroxyphenyl)-	Ketone	528-21-2	0.137225	0.981997	/	-
1H-Inden-1-one, 2,3-dihydro-	Ketone	83-33-0	0.0346673	0.93954	/	-
Ethanone, 1-(2,4-dihydroxyphenyl)-	Ketone	89-84-9	0.0432562	0.93467	/	-
1-(2,3,4,5-Tetramethylphenyl)ethanone	Ketone	34764-71-1	0.0620892	0.929838	/	-
Ethanone, 1-(2-methyl-1-cyclopenten-1-yl)-	Ketone	3168-90-9	0.241179	0.928742	/	-
2-Cyclohexen-1-one, 4-hydroxy-3-methyl-6-(1-methylethyl)-, trans-	Ketone	55955-53-8	0.436754	0.799002	/	-
2,6,6-Trimethylbicyclo[3.2.0]hept-2-en-7-one	Ketone	4613-37-0	0.0540406	0.717898	/	-
3-Isopropylidene-5-methyl-hex-4-en-2-one	Ketone	64149-32-2	0.218583	0.658486	/	-
Methanone, (4-hydroxyphenyl)phenyl-	Ketone	1137-42-4	0.133523	0.612937	/	-
1,2-Acenaphthylenedione	Ketone	82-86-0	0.0306117	0.363525	/	-
Ethanone, 1-(2-hydroxy-4-methoxyphenyl)-	Ketone	552-41-0	0.0227183	0.312237	/	-
Tricyclo[3.3.1.1(3,7)]decane, 2-nitro-	Nitrogen compounds	54564-31-7	0.0601665	1.17192	/	-
Benzonitrile	Nitrogen compounds	100-47-0	0.1649	1.09297	/	-
Biuret, 1-[(dimethylamino)methylene]-	Nitrogen compounds	10264-58-1	0.0644816	0.779322	/	-
Cyclobutanecarbonitrile, 3,3-dimethyl-	Nitrogen compounds	53783-86-1	0.0398407	0.572356	/	-
Thiocyanic acid, 2-propenyl ester	Others	764-49-8	0.110592	1.27137	/	-
Hexanoic acid, anhydride	Others	2051-49-2	0.0682588	0.518932	/	-
p-Cresol	Phenol	106-44-5	0.0125575	0.716964	phenolic narcissus animal mimosa	-
Phenol, 3-ethyl-	Phenol	620-17-7	0.201493	1.19813	musty	-
Phenol, 3-methyl-	Phenol	108-39-4	0.0105076	0.743562	medicinal woody leathery phenolic	-
Phenol, 4-(1-methyl-1-phenylethyl)-	Phenol	599-64-4	0.0498224	1.09299	/	-
8,9-Dehydrothymol	Phenol	18612-99-2	0.0891386	1.0753	/	-
Phenol, 4-(1-phenylethyl)-	Phenol	1988-89-2	0.15285	1.05581	/	-
o-Hydroxybiphenyl	Phenol	90-43-7	0.0925147	0.953645	/	-
Phenol, 2-(1,1-dimethylethyl)-	Phenol	88-18-6	0.123237	0.86678	/	-
9,10-Anthracenedione, 1-hydroxy-	Phenol	129-43-1	0.107653	0.639736	/	-
1H-Inden-5-ol, 2,3-dihydro-	Phenol	1470-94-6	0.122289	0.59483	/	-
Phenol, 4,4'-methylenebis-	Phenol	620-92-8	0.0640702	0.446171	/	-
4-Sec-butyl-2-tert-butylphenol	Phenol	52184-13-1	0.0502015	0.425857	/	-
1-Naphthalenol, 5,6,7,8-tetrahydro-2,5-dimethyl-8-(1-methylethyl)-	Phenol	55012-72-1	0.0414824	0.406974	/	-
Phenol, 4-(1,1,3,3-tetramethylbutyl)-	Phenol	140-66-9	0.0901045	0.368093	/	-
TriSulfur compounds, dipropyl	Sulfur compounds	6028-61-1	0.0887611	1.17491	sulfurous、alliaceous	-
Isopinocarveol	Terpenoids	6712-79-4	0.140701	1.16232	woody warm balsamic	-
[1aR-(1aα,4α,4aβ,7bα)]-1a,2,3,4,4a,5,6,7b-octahydro-1,1,4,7-tetramethyl-1H-Cycloprop[e]azulene	Terpenoids	489-40-7	0.251348	0.833536	woody balsamic	-
2H-2,4a-Methanonaphthalen-8(5H)-one, 1,3,4,6,7,8a-hexahydro-1,1,5,5-tetramethyl-	Terpenoids	23787-90-8	0.0133659	1.14773	woody	-
Cyclohexene, 1-methyl-4-(1-methylethenyl)-, (S)-	Terpenoids	5989-54-8	0.00512457	0.597026	terpenic pine herbal peppery	-
1,3,8-p-Menthatriene	Terpenoids	18368-95-1	0.094398	1.14143	terpenic camphoreous herbal woody	-
Caryophyllene	Terpenoids	87-44-5	0.00883226	0.186255	sweet woody spicy clove dry	-
10-epi-γ-Eudesmol	Terpenoids	15051-81-7	0.11337	0.447468	sweet woody floral	-
2,4,6-Octatriene, 2,6-dimethyl-	Terpenoids	673-84-7	0.000137544	0.108973	sweet floral peppery herbal tropical	-
Citronellal	Terpenoids	106-23-0	0.0878961	1.22698	sweet dry floral herbal waxy	-
(+)-3-Carene	Terpenoids	498-15-7	0.092075	1.12899	sweet	-
4-(1-methylethyl)-Benzaldehyde	Terpenoids	122-03-2	0.0559594	0.582043	spicy cumin green herbal	-
p-Mentha-1,5,8-triene	Terpenoids	21195-59-5	0.0666333	0.337525	roasted	-
1,4-Methanoazulen-9-ol, decahydro-1,5,5,8a-tetramethyl-, [1R-(1α,3aβ,4α,8aβ,9S*)]-	Terpenoids	465-24-7	0.0219097	0.426349	mossy woody	-
Carveol	Terpenoids	99-48-9	0.130686	0.641644	minty spearmint cooling green herbal caraway spicy	-
Pinocarvone	Terpenoids	30460-92-5	0.146587	1.10231	minty	-
Cyclohexanone, 5-methyl-2-(1-methylethyl)-, trans-	Terpenoids	89-80-5	0.283384	0.802745	minty	-
γ-Muurolene	Terpenoids	30021-74-0	0.0470361	0.882966	herbal woody spicy	-
(-)-β-Bourbonene	Terpenoids	5208-59-3	0.00815874	0.743187	herbal woody floral balsamic	-
α-Cubebene	Terpenoids	17699-14-8	0.0741673	1.34743	herbal waxy	-
(+)-α-Pinene	Terpenoids	7785-70-8	0.0365128	0.590093	herbal terpenic aromatic minty	-
Cyclohexene, 3-(1,5-dimethyl-4-hexenyl)-6-methylene-, [S-(R*,S*)]-	Terpenoids	20307-83-9	0.0443566	0.337677	herbal fruity woody	-
Cyclohexene, 1-methyl-4-(1-methylethylidene)-	Terpenoids	586-62-9	0.113712	0.450898	herbal fresh woody sweet pine citrus	-
α-Pinene	Terpenoids	80-56-8	0.0351706	0.584276	herbal fresh camphoreous sweet pine earthy woody	-
2-Cyclohexen-1-ol, 3-methyl-6-(1-methylethyl)-, trans-	Terpenoids	16721-39-4	0.0840268	1.11109	herbal	-
4-Hexen-1-ol, 5-methyl-2-(1-methylethenyl)-, (R)-	Terpenoids	498-16-8	0.0303105	0.634506	herbal	-
Citronellyl tiglate	Terpenoids	24717-85-9	0.0709652	0.369642	fruity floral geranium leafy tea	-
2,6,10-Dodecatrien-1-ol, 3,7,11-trimethyl-	Terpenoids	4602-84-0	0.0708393	0.640666	fresh sweet linden flower floral dry	-
Levomenthol	Terpenoids	2216-51-5	0.0427021	1.01083	cooling mentholic minty	-
D-Limonene	Terpenoids	5989-27-5	0.0196371	0.580208	citrus orange fresh sweet	-
3-Carene	Terpenoids	13466-78-9	0.138727	1.09805	citrus	-
Cedrol	Terpenoids	77-53-2	0.0956252	0.409067	cedarwood woody dry sweet	-
5,7-Octadien-4-one, 2,6-dimethyl-, (Z)-	Terpenoids	3588-18-9	0.358272	1.23864	/	-
Bicyclo[3.1.0]hex-2-ene, 4-methylene-1-(1-methylethyl)-	Terpenoids	36262-09-6	0.0150956	1.1734	/	-
2,6-Octadien-1-ol, 3,7-dimethyl-	Terpenoids	624-15-7	0.0756351	1.14412	/	-
trans-3a-cis-9a-1,2,3,3a,8,9,9a,9b-octahydro-4H-cyclopenta[def]phenanthrene	Terpenoids	91110-19-9	0.0341068	1.13481	/	-
(-)-trans-Isopiperitenol	Terpenoids	74410-00-7	0.0540905	1.12847	/	-
Bicyclo[3.2.1]oct-2-ene, 3-methyl-4-methylene-	Terpenoids	49826-53-1	0.0911105	1.11819	/	-
Cyclohexene, 4-[(1E)-1,5-dimethyl-1,4-hexadien-1-yl]-1-methyl-	Terpenoids	25532-79-0	0.136017	1.04503	/	-
Valerena-4,7(11)-diene	Terpenoids	351222-66-7	0.325955	0.969433	/	-
Carvone oxide, trans-	Terpenoids	39903-97-4	0.0752675	0.92627	/	-
Salvial-4(14)-en-1-one	Terpenoids	73809-82-2	0.024457	0.923953	/	-
(3R,3aR,7S,8aS)-3,6,8,8-Tetramethyl-4,7,8,8a-tetrahydro-1H-3a,7-methanoazulen-2(3H)-one	Terpenoids	288249-25-2	0.00844462	0.889901	/	-
1H-Naphtho[2,1-b]pyran, 3-ethenyldodecahydro-3,4a,7,7,10a-pentamethyl-, [3S-(3α,4aα,6aβ,10aα,10bβ)]-	Terpenoids	1227-93-6	0.154792	0.759562	/	-
Phenanthrene, 7-ethenyl-1,2,3,4,4a,4b,5,6,7,8,8a,9-dodecahydro-1,1,4b,7-tetramethyl-, [4aS-(4aα,4bβ,7α,8aα)]-	Terpenoids	1686-67-5	0.136787	0.728834	/	-
2-Penten-1-ol, 2-methyl-5-(2-methyl-3-methylenebicyclo[2.2.1]hept-2-yl)-, [1S-[1α,2α(E),4α]]-	Terpenoids	37172-32-0	0.127995	0.694281	/	-
Longifolenaldehyde	Terpenoids	19890-84-7	0.0185862	0.578681	/	-
(4aR,6aS,9R,11aR,11bR)-4,4,11b-trimethyl-8-methylenetetradecahydro-6a,9-methanocyclohepta[a]naphthalene	Terpenoids	562-28-7	0.182559	0.548354	/	-
6-Methyl-2-(4-methylcyclohex-3-en-1-yl)hepta-1,5-dien-4-ol	Terpenoids	38142-56-2	0.0710223	0.534393	/	-
Naphthalene, decahydro-1,6-bis(methylene)-4-(1-methylethyl)-, (4α,4aα,8aα)-	Terpenoids	30021-46-6	0.137507	0.512283	/	-
(4aS,10aS)-7-Isopropyl-1,1,4a-trimethyl-1,2,3,4,4a,5,6,9,10,10a-decahydrophenanthrene	Terpenoids	41577-36-0	0.150941	0.50142	/	-
(4aS,4bR,10aS)-7-Isopropyl-1,1,4a-trimethyl-1,2,3,4,4a,4b,5,6,10,10a-decahydrophenanthrene	Terpenoids	35241-40-8	0.00927595	0.461996	/	-
(3E,7E)-1,5,5,8-Tetramethylcycloundeca-3,7-dienol	Terpenoids	28446-26-6	0.0597599	0.4054	/	-
7-Octylidenebicyclo[4.1.0]heptane	Terpenoids	82253-11-0	0.0231611	0.363894	/	-
The odor quality of compounds were taken from http://www.thegoodscentscompany.com/
“/”Indicates that no aroma related information is found
“-” indicates that the substance is not a characteristic aroma component
